# Supplementary material for: Metatranscriptomic Analysis Reveals Actively Expressed Antimicrobial-Resistant Genes and Their Hosts in Hospital Wastewater
Source: Antibiotics (Basel). 2024 Nov 23;13(12):1122. doi: 10.3390/antibiotics13121122 (PMC11672649; doi:10.3390/antibiotics13121122)
Supplement: Supplementary file 1 [file antibiotics-13-01122-s001.zip]

Archive with 5 entries (4 files):
- ._Supplementary
- Supplementary/
- Supplementary/.DS_Store
- Supplementary/Supplementary Figure.pdf
- Supplementary/Supplementary Table.xlsx
