# Supplementary material for: Metatranscriptomic Analysis Reveals Actively Expressed Antimicrobial-Resistant Genes and Their Hosts in Hospital Wastewater
Source: Antibiotics (Basel). 2024 Nov 23;13(12):1122. doi: 10.3390/antibiotics13121122 (PMC11672649; doi:10.3390/antibiotics13121122)
Supplement: Supplementary file 1 [file antibiotics-13-01122-s001.zip › Supplementary/Supplementary Table.xlsx]

## Sheet: Table S1
Table S1. Summary for 16S rRNA gene metabarcoding, shotgun metagenomic, and shotgun metatranscriptomic sequencing.
Sequencing method	Raw sequences		Filtered sequences
	Number of sequences	Sum of length	Number of sequences	Sum of length
16S rRNA gene metabarcoding	145952	43828855	118286	33774585
Shotgun metagenomic	205850352	30877552800	205850008	30643691402
Shotgun metatranscriptomic	60680462	9102069300	26785767	4017848400

## Sheet: Table S2
Table S2. 16S rRNA gene amplicon sequencing result at the genus level.
Genus	Sequence counts	Percentage of sequences (%)
Bacteroides	6020	15.3517
Prevotella	4524	11.5367
Blautia	3180	8.10935
Bifidobacterium	2864	7.30351
Faecalibacterium	1626	4.14648
Streptococcus	1527	3.89402
Parabacteroides	984	2.50931
Eubacterium	943	2.40475
Fusobacterium	917	2.33845
Ruminococcus	826	2.10639
Lactobacillus	715	1.82333
Subdoligranulum	616	1.57087
Collinsella	595	1.51732
Fusicatenibacter	567	1.44591
Megasphaera	532	1.35666
Serratia	485	1.2368
Veillonella	452	1.15265
Anaerostipes	441	1.1246
Holdemanella	393	1.00219
Alloprevotella	369	0.94099
Nitrospirillum	265	0.675779
Intestinibacter	263	0.670679
Romboutsia	262	0.668129
Escherichia-Shigella	257	0.655378
Arcobacter	231	0.589075
Phascolarctobacterium	216	0.550824
Burkholderia-Caballeronia-Paraburkholderia	213	0.543173
Clostridium	201	0.512572
Roseburia	198	0.504922
Parasutterella	196	0.499821
Muribaculaceae	195	0.497271
Elizabethkingia	191	0.487071
Comamonas	160	0.408018
Dorea	151	0.385067
Butyricicoccus	147	0.374866
Lachnoclostridium	142	0.362116
Megamonas	135	0.344265
Mitsuokella	135	0.344265
Barnesiella	125	0.318764
Paraprevotella	115	0.293263
Agathobacter	110	0.280512
Chryseobacterium	110	0.280512
Paracoccus	110	0.280512
Haemophilus	109	0.277962
Lachnospira	108	0.275412
Tyzzerella	108	0.275412
Acinetobacter	101	0.257561
Monoglobus	94	0.23971
Enterobacter	82	0.209109
Terrisporobacter	76	0.193808
Achromobacter	75	0.191258
Xanthobacter	75	0.191258
Coprococcus	68	0.173407
Aeromonas	63	0.160657
Bosea	62	0.158107
Enterococcus	61	0.155557
Erysipelatoclostridium	61	0.155557
Oscillibacter	59	0.150456
Azorhizobium	58	0.147906
Pseudomonas	58	0.147906
Sellimonas	57	0.145356
Lactonifactor	56	0.142806
Micropruina	55	0.140256
Olsenella	55	0.140256
Chloroplast	51	0.130056
Propioniciclava	51	0.130056
Labrys	50	0.127505
Eggerthella	49	0.124955
Turicibacter	49	0.124955
Rivicola	44	0.112205
Telmatospirillum	44	0.112205
Accumulibacter	43	0.109655
Dialister	39	0.0994543
Catenibacterium	38	0.0969042
Shinella	37	0.0943541
Ottowia	36	0.0918039
Acidaminococcus	35	0.0892538
Desulfovibrio	35	0.0892538
Flavonifractor	35	0.0892538
Akkermansia	34	0.0867037
Catenisphaera	32	0.0816035
Negativibacillus	32	0.0816035
Selenomonas	31	0.0790534
Stenotrophomonas	30	0.0765033
Alistipes	29	0.0739532
Anaeromusa-Anaeroarcus	29	0.0739532
Magnetospirillum	28	0.0714031
Leptotrichia	26	0.0663029
Flavobacterium	25	0.0637527
Amaricoccus	24	0.0612026
Georgenia	24	0.0612026
Bilophila	21	0.0535523
Senegalimassilia	21	0.0535523
Odoribacter	20	0.0510022
Thauera	19	0.0484521
Actinomyces	18	0.045902
Butyricimonas	18	0.045902
Chromobacterium	18	0.045902
Colidextribacter	18	0.045902
Sphingomonas	18	0.045902
Sutterella	18	0.045902
Tolumonas	18	0.045902
Bacillus	17	0.0433519
Gallicola	17	0.0433519
Hydrogenoanaerobacterium	16	0.0408018
Paludicola	16	0.0408018
Propionispira	16	0.0408018
Propionispora	16	0.0408018
Reyranella	15	0.0382516
Novosphingobium	14	0.0357015
Hungatella	13	0.0331514
Rothia	13	0.0331514
Slackia	13	0.0331514
Bdellovibrio	12	0.0306013
Dechlorobacter	11	0.0280512
Elstera	11	0.0280512
Treponema	11	0.0280512
Defluviicoccus	10	0.0255011
Uruburuella	10	0.0255011
Devosia	9	0.022951
Dysgonomonas	9	0.022951
Microvirgula	9	0.022951
Pedobacter	9	0.022951
Gluconacetobacter	8	0.0204009
Herbaspirillum	8	0.0204009
Oscillospira	8	0.0204009
Tahibacter	8	0.0204009
Frisingicoccus	7	0.0178508
Mycobacterium	7	0.0178508
Dokdonella	6	0.0153007
Finegoldia	6	0.0153007
Ignavigranum	6	0.0153007
Neisseria	6	0.0153007
Nubsella	6	0.0153007
Petrimonas	6	0.0153007
Rhodoplanes	6	0.0153007
Anaerotruncus	4	0.0102004
Erysipelothrix	4	0.0102004
Fibrobacter	4	0.0102004
Fluviicola	4	0.0102004
Haliangium	4	0.0102004
Peptostreptococcus	4	0.0102004
Propionivibrio	4	0.0102004
Proteocatella	4	0.0102004
Saccharimonadales	4	0.0102004
Shuttleworthia	4	0.0102004
Corynebacterium	3	0.00765033
Nitrospira	3	0.00765033
Taibaiella	3	0.00765033
Tundrisphaera	3	0.00765033
Nomurabacteria	2	0.00510022
Pirellula	2	0.00510022
Succinatimonas	2	0.00510022
Unclassified	3369	8.59132

## Sheet: Table S3
Table S3. Summary for metagenome-assembled genomes (MAGs).
MAGs	Number of sequences	Sum length	Minumum length	Average length	Maximum length	Family-level identification	Genus-level identification	Species-level identification	Metagenome raw read count	Metatranscriptome raw read count	Metagenome TPM normalized	Metatranscriptome TPM normalized	Metatranscriptome / Metagenome
MAG1	138	1769477	1017	12822.3	183888	Bacteroidaceae	Prevotella	unclassified	5978003	190454	67124.8	208670	3.10869
MAG2	178	1789669	1010	10054.3	71452	Bifidobacteriaceae	Bifidobacterium	Bifidobacterium adolescentis	5220063	82139	57952.9	88979.9	1.53538
MAG3	350	2718278	1012	7766.5	54632	Bacteroidaceae	Phocaeicola	Phocaeicola dorei	6629368	40493	48456.3	28880.3	0.596006
MAG4	214	2396922	1013	11200.6	122742	Bifidobacteriaceae	Bifidobacterium	Bifidobacterium pseudocatenulatum	4816950	36397	39929.2	29439.3	0.737287
MAG5	224	1567263	1023	6996.7	125203	Bacteroidaceae	unclassified	unclassified	3618220	135847	45869.6	168044	3.66352
MAG6	378	2347854	1006	6211.3	54797	Bacteroidaceae	Phocaeicola	unclassified	4073208	8815	34469.7	7278.91	0.211168
MAG7	355	2684694	1001	7562.5	67248	Bifidobacteriaceae	Bifidobacterium	Bifidobacterium longum	3314251	7123	24528	5143.79	0.209711
MAG8	393	2787535	1003	7093	77319	Bacteroidaceae	Bacteroides	Bacteroides uniformis	3771407	88246	26881.6	61374.8	2.28315
MAG9	345	2924622	1000	8477.2	96837	Lachnospiraceae	Ruminococcus	Ruminococcus gnavus	3056422	4575	20764.2	3032.75	0.146056
MAG10	455	3175987	1001	6980.2	87246	Bacteroidaceae	Bacteroides	Bacteroides uniformis	3461282	4650	21653.6	2838.5	0.131087
MAG11	484	2275487	1002	4701.4	56112	Bacteroidaceae	Phocaeicola	unclassified	2466595	4711	21537.5	4013.78	0.186362
MAG12	61	199138	1055	3264.6	18129	unclassified	unclassified	unclassified	190082	113	18965.3	1100.12	0.058007
MAG13	245	1023439	1008	4177.3	56138	Enterobacteriaceae	Serratia	unclassified	820801	21151	15934.8	40066.7	2.51441
MAG14	124	5268718	1115	42489.7	234259	Enterobacteriaceae	Serratia	Serratia nevei	2040991	37633	7696.76	13847.7	1.79916
MAG15	78	2396975	1016	30730.4	332610	Ruminococcaceae	unclassified	unclassified	905776	2055	7508.09	1662.12	0.221378
MAG16	146	2196408	1068	15043.9	164880	Megasphaeraceae	Megasphaera	Megasphaera elsdenii	847503	8312	7666.55	7336.82	0.95699
MAG17	68	4191829	1108	61644.5	239052	Azospirillaceae	unclassified	unclassified	1382723	1864	6553.96	862.1	0.131539
MAG18	311	3226583	1002	10374.9	277702	Bifidobacteriaceae	Bifidobacterium	Bifidobacterium bifidum	933548	4329	5748.65	2601.12	0.452474
MAG19	1148	2860903	1001	2492.1	81393	Streptococcaceae	Streptococcus	unclassified	1174237	1253	8155.01	849.108	0.104121
MAG20	119	2355570	1090	19794.7	99508	Bacteroidaceae	Alloprevotella	Alloprevotella timonensis	592263	773	4995.63	636.207	0.127353
MAG21	23	2218571	1438	96459.6	458741	Acutalibacteraceae	unclassified	unclassified	481758	579	4314.47	505.965	0.117272
MAG22	219	4940766	1017	22560.6	155497	Enterobacteriaceae	Escherichia	Escherichia coli	1070990	6516	4306.88	2556.83	0.593661
MAG23	581	3275238	1000	5637.2	69656	Propionibacteriaceae	Micropruina	unclassified	617689	542	3747.13	320.827	0.0856195
MAG24	216	6039424	1000	27960.3	217200	Burkholderiaceae	Achromobacter	unclassified	1203659	3874	3959.86	1243.6	0.31405
MAG25	56	4876034	1045	87072	525207	Rhodocyclaceae	unclassified	unclassified	754354	3836	3073.83	1525.2	0.496188
MAG26	478	2479996	1000	5188.3	137756	Rhodocyclaceae	Propionivibrio	unclassified	678804	86553	5438.33	67662.2	12.4417
MAG27	150	2928694	1009	19524.6	142776	Butyricicoccaceae	Agathobaculum	Agathobaculum butyriciproducens	461885	975	3133.52	645.425	0.205975
MAG28	363	3103970	1007	8550.9	68398	Eggerthellaceae	Eggerthella	Eggerthella lenta	462532	1143	2960.71	713.911	0.241128
MAG29	58	1984139	1011	34209.3	445516	Bifidobacteriaceae	Bifidobacterium	Bifidobacterium globosum	252648	299	2529.97	292.156	0.115478
MAG30	325	3657364	1004	11253.4	69153	Rhodobacteraceae	Paracoccus	unclassified	442954	3192	2406.37	1692.04	0.703149
MAG31	138	2678097	1031	19406.5	130099	Muribaculaceae	Sodaliphilus	unclassified	289802	181	2150.04	131.029	0.0609425
MAG32	89	2050348	1000	23037.6	247694	Acutalibacteraceae	Ruminococcus	Ruminococcus bromii	221926	1369	2150.57	1294.47	0.601919
MAG33	728	3818604	1000	5245.3	86178	Ruminococcaceae	Negativibacillus	unclassified	762176	3243	3965.73	1646.48	0.415178
MAG34	348	2267346	1027	6515.4	31570	Fusobacteriaceae	Fusobacterium	Fusobacterium mortiferum	222458	498	1949.41	425.821	0.218436
MAG35	697	4419626	1003	6340.9	91880	Propionibacteriaceae	Micropruina	unclassified	534854	585	2404.48	256.617	0.106724
MAG36	794	4738657	1001	5968.1	58792	Rhodobacteraceae	Amaricoccus	unclassified	479888	1808	2012.13	739.704	0.367622
MAG37	164	402923	1001	2456.8	41606	Ruminococcaceae	Ruminococcus	unclassified	67764	149	3341.56	716.934	0.214551
MAG38	83	637122	1003	7676.2	43563	Oscillospiraceae	Flavonifractor	Flavonifractor plautii	54453	447	1698.13	1360.19	0.800993
MAG39	773	2090685	1000	2704.6	48625	Bacteroidaceae	Phocaeicola	unclassified	350412	42674	3330.14	39572.2	11.883
MAG40	376	2530210	1000	6729.3	55697	Ruminococcaceae	Ruthenibacterium	Ruthenibacterium lactatiformans	166720	480	1309.19	367.79	0.280929
MAG41	1275	3118156	1000	2445.6	29062	Burkholderiaceae	Acidovorax	unclassified	255855	2531	1630.3	1573.65	0.965253
MAG42	40	119289	1005	2982.2	14201	unclassified	unclassified	unclassified	12996	76	2164.62	1235.17	0.57062
MAG43	436	786032	1001	1802.8	16557	UBA932 family	Cryptobacteroides	unclassified	141621	8697	3579.81	21450.8	5.99218
MAG44	1864	3580375	1000	1920.8	45968	Lachnospiraceae	unclassified	unclassified	293514	375	1628.82	203.057	0.124665
MAG45	986	2363432	1002	2397	52370	Propionibacteriaceae	unclassified	unclassified	165058	245	1387.6	200.973	0.144835
MAG46	523	1201352	1000	2297	19885	Peptostreptococcaceae	Intestinibacter	unclassified	74585	87	1233.54	140.399	0.113818
MAG47	1140	2237844	1000	1963	19788	Desulfovibrionaceae	Bilophila	Bilophila wadsworthia	149783	14101	1329.86	12216.2	9.18608
MAG48	1132	3079658	1000	2720.5	54372	Lachnospiraceae	Coprococcus	unclassified	212698	940	1372.25	591.753	0.431229
MAG49	1896	5451492	1000	2875.3	59177	Erysipelotrichaceae	Clostridium	unclassified	280482	689	1022.26	245.03	0.239694
MAG50	2098	3185849	1000	1518.5	10691	Weeksellaceae	Chryseobacterium	unclassified	472318	903	2945.65	549.513	0.18655
MAG51	1000	3897071	1000	3897.1	37691	Rhizobiaceae	Mesorhizobium	unclassified	197090	815	1004.84	405.447	0.403493
MAG52	1174	3641160	1001	3101.5	27895	Propionibacteriaceae	Microlunatus	unclassified	171851	136	937.744	72.4126	0.07722
MAG53	754	1100678	1000	1459.8	10904	Burkholderiaceae	unclassified	unclassified	82033	840	1480.81	1479.57	0.999157
MAG54	882	1588563	1000	1801.1	15450	Microbacteriaceae	unclassified	unclassified	84919	337	1062.12	411.283	0.387229
MAG55	1433	2606329	1000	1818.8	11244	Pasteurellaceae	Haemophilus	unclassified	134290	900	1023.73	669.466	0.653946
MAG56	3334	6342827	1000	1902.5	56440	Propionibacteriaceae	Brooklawnia	unclassified	305274	767	956.267	234.438	0.245159
MAG57	1867	3124281	1000	1673.4	11656	Propionibacteriaceae	Propionicicella	unclassified	131196	190	834.339	117.901	0.141311
MAG58	1454	2634960	1000	1812.2	15511	Pasteurellaceae	Haemophilus	unclassified	128102	234	965.948	172.17	0.178239
MAG59	1805	3060238	1000	1695.4	26610	unclassified	unclassified	unclassified	147043	818	954.687	518.219	0.542815
MAG60	2525	5325103	1000	2109	23881	Actinomycetaceae	Ancrocorticia	unclassified	246136	4212	918.373	1533.47	1.66977
MAG61	546	1239417	1000	2270	9347	Erysipelotrichaceae	Absicoccus	Absicoccus porci	46990	166	753.286	259.66	0.344704
MAG62	1482	2760495	1000	1862.7	12645	Enterobacteriaceae	Enterobacter	Enterobacter cloacae	140979	2692	1014.7	1890.62	1.86322
MAG63	791	1691914	1000	2139	13429	Ruminococcaceae	Ruminococcus	Ruminococcus bicirculans	68873	404	808.803	462.933	0.572368
MAG64	508	776753	1000	1529	15754	Oscillospiraceae	unclassified	unclassified	47154	705	1206.17	1759.63	1.45886
MAG65	1792	2670314	1000	1490.1	13161	Rhodanobacteraceae	Tahibacter	unclassified	143500	1174	1067.73	852.356	0.798287
MAG66	1793	3306468	1000	1844.1	25328	unclassified	unclassified	unclassified	192420	8255	1156.27	4840.25	4.1861
MAG67	2244	3727590	1000	1661.1	9113	Streptococcaceae	unclassified	unclassified	240388	577	1281.32	300.098	0.23421
MAG68	350	553852	1005	1582.4	8983	Rhizobiaceae	Shinella	unclassified	33696	545	1208.81	1907.73	1.5782
MAG69	1321	2181841	1000	1651.7	15011	Rhizobiaceae	Ochrobactrum	unclassified	74644	316	679.742	280.788	0.413081
MAG70	310	1947777	2506	6283.2	50528	unclassified	unclassified	unclassified	176968	230	1805.21	228.931	0.126817
MAG71	229	1599620	2501	6985.2	30815	Acutalibacteraceae	Ruminococcus	unclassified	96581	239	1199.63	289.665	0.241462
MAG72	330	1495016	2500	4530.4	15039	Ruminococcaceae	Fimivivens	unclassified	65038	168	864.357	217.861	0.252049
MAG73	247	1097999	2512	4445.3	17930	Dialisteraceae	Dialister	Dialister succinatiphilus	53666	418	971.112	738.056	0.760011
MAG74	304	1085041	2503	3569.2	10702	Desulfovibrionaceae	Desulfovibrio	Desulfovibrio desulfuricans	63600	271	1164.62	484.215	0.415772
MAG75	265	1082166	2514	4083.6	10885	Selenomonadaceae	Selenomonas	unclassified	45275	239	831.259	428.173	0.515089
MAG76	242	1052256	2512	4348.2	34496	unclassified	unclassified	unclassified	48750	56	920.503	103.177	0.112087
MAG77	166	8627197	2525	51971.1	363543	Burkholderiaceae	Burkholderia	Burkholderia cepacia	3475874	7161	8005.09	1609.23	0.201026
MAG78	193	815010	2504	4222.8	12810	Arcobacteraceae	Aliarcobacter	Aliarcobacter cryaerophilus	47755	172	1164.2	409.148	0.351441
MAG79	241	802669	2501	3330.6	8280	Coprobacillaceae	Massiliomicrobiota	Massiliomicrobiota merdigallinarum	53661	18	1328.29	43.4762	0.0327308
MAG80	384	4571721	2523	11905.5	90380	Propionibacteriaceae	Micropruina	unclassified	2775022	3437	12060.3	1457.52	0.120853
MAG81	38	524115	2640	13792.5	47741	Megasphaeraceae	Megasphaera	unclassified	106075	1227	4021.23	4538.72	1.12869
MAG82	472	7896635	2519	16730.2	212076	Rhodocyclaceae	Propionivibrio	unclassified	723798	861	1821.16	211.386	0.116072
MAG83	53	288752	2504	5448.2	22263	Selenomonadaceae	Megamonas	Megamonas funiformis	21576	435	1484.63	2920.65	1.96726
MAG84	2354	13980644	2500	5939.1	98862	Labraceae	Labrys	unclassified	1090152	2843	1549.29	394.244	0.254468
MAG85	434	2185129	2502	5034.9	21750	Oscillospiraceae	Lawsonibacter	Lawsonibacter asaccharolyticus	123749	606	1125.22	537.664	0.477831
MAG86	209	2227196	2561	10656.4	56288	unclassified	unclassified	unclassified	144356	89	1287.8	77.4723	0.0601587
MAG87	360	3571294	2506	9920.3	63922	Lachnospiraceae	unclassified	unclassified	549478	8718	3057.01	4732.67	1.54814
MAG88	1968	8085358	2500	4108.4	58911	Propionibacteriaceae	Micropruina	unclassified	559865	669	1375.8	160.414	0.116597
MAG89	440	4178619	2504	9496.9	63061	Lachnospiraceae	Acetatifactor	unclassified	398135	489	1893.08	226.877	0.119845
MAG90	67	3924270	2551	58571.2	237530	Tannerellaceae	Parabacteroides	Parabacteroides merdae	2101040	1458	10637.7	720.301	0.0677121
MAG91	416	3877373	2500	9320.6	53709	Tannerellaceae	Parabacteroides	Parabacteroides distasonis	298354	3240	1528.86	1620.03	1.05963
MAG92	52	3818439	8258	73431.5	372726	Eubacteriaceae	Eubacterium	Eubacterium callanderi	472910	3842	2460.73	1950.68	0.792724
MAG93	164	3276931	2761	19981.3	108155	Rhodocyclaceae	unclassified	unclassified	258861	510	1569.54	301.73	0.192241
MAG94	297	1752402	2501	5900.3	35506	Coriobacteriaceae	Collinsella	unclassified	184811	1280	2095.4	1416.09	0.675811
MAG95	332	2326001	2538	7006	34182	Lachnospiraceae	Lachnospira	unclassified	144708	251	1236.1	209.208	0.169248
MAG96	2719	15673742	2500	5764.5	55561	Lachnospiraceae	Anaerobutyricum	Anaerobutyricum soehngenii	1292177	3476	1638.03	429.954	0.262483
MAG97	349	2882118	2508	8258.2	46111	Lachnospiraceae	Copromonas	unclassified	177073	1539	1220.71	1035.24	0.848065
MAG98	32	2875598	4421	89862.4	506153	Propionibacteriaceae	Brooklawnia	unclassified	296093	585	2045.84	394.405	0.192784
MAG99	69	2770463	4195	40151.6	154323	Bacteroidaceae	Prevotella	unclassified	1075724	1977	7714.73	1383.47	0.179328
MAG100	2025	9244164	2500	4565	52438	Burkholderiaceae	Acidovorax	unclassified	847113	3786	1820.73	794.014	0.436096
MAG101	123	2642117	2630	21480.6	111173	Actinomycetaceae	unclassified	unclassified	221976	315	1669.27	231.139	0.138467
MAG102	35	2522284	3666	72065.3	520081	Ruminococcaceae	Ruminiclostridium	Ruminiclostridium siraeum	2490401	2423	19617.7	1862.41	0.0949352
MAG103	735	4413637	2500	6004.9	47020	Bacteroidaceae	Bacteroides	Bacteroides fragilis	381712	716	1718.35	314.508	0.183029
MAG104	246	2376833	2522	9661.9	119764	Lachnospiraceae	Fusicatenibacter	Fusicatenibacter saccharivorans	2059085	11898	17212.6	9704.88	0.563823
MAG105	67	1976085	2637	29493.8	171116	Oscillospiraceae	unclassified	unclassified	229247	785	2305	770.157	0.334125
MAG106	154	2336021	2677	15169	82954	Atopobiaceae	unclassified	unclassified	157406	1023	1338.8	849.012	0.634158
MAG107	192	2334581	2613	12159.3	58613	Burkholderiaceae	Parasutterella	Parasutterella gallistercoris	268864	796	2288.21	661.027	0.288884
MAG108	477	2216275	2505	4646.3	16460	Beijerinckiaceae	unclassified	unclassified	115710	228	1037.34	199.446	0.192268
MAG109	72	2229888	2827	30970.7	110304	Selenomonadaceae	Mitsuokella	Mitsuokella jalaludinii	423904	3194	3777.08	2776.94	0.735208
MAG110	251	2227866	2521	8876	32027	UBA932 family	Cryptobacteroides	unclassified	126022	82	1123.9	71.3575	0.0634908
MAG111	65	2210968	2854	34014.9	167471	Veillonellaceae	Veillonella	unclassified	882373	7267	7929.43	6372.18	0.803611
MAG112	170	2159295	2564	12701.7	75635	Ruminococcaceae	Gemmiger	Gemmiger formicilis	1004702	9338	9244.8	8384.11	0.906901
MAG113	256	2155690	2514	8420.7	54742	Acutalibacteraceae	Clostridium	Clostridium leptum	117988	734	1087.49	660.123	0.607018
MAG114	283	2148863	2504	7593.2	27866	Burkholderiaceae	Comamonas	Comamonas denitrificans	710412	8650	6568.61	7804.09	1.18809
MAG115	393	3679766	2519	9363.3	85713	Burkholderiaceae	Alicycliphilus	unclassified	1095666	5845	5916.03	3079.49	0.520534
MAG116	36	2136539	4589	59348.3	178919	Acidaminococcaceae	Phascolarctobacterium	Phascolarctobacterium succinatutens	458440	1982	4263.28	1798.49	0.421856
MAG117	108	2128709	2659	19710.3	107938	Streptococcaceae	Streptococcus	Streptococcus sobrinus	182958	805	1707.68	733.153	0.429326
MAG118	402	1977033	2506	4918	56652	Oscillospiraceae	Dysosmobacter	unclassified	131899	449	1325.56	440.299	0.33216
MAG119	261	2040298	2506	7817.2	36565	Acutalibacteraceae	Heritagella	unclassified	113881	728	1109	691.756	0.623768
MAG120	510	4938325	2500	9683	231514	Lachnospiraceae	Blautia	unclassified	2630227	7567	10582.4	2970.7	0.28072
MAG121	155	1434339	2640	9253.8	61371	Lachnospiraceae	Faecalimonas	Faecalimonas umbilicata	92962	640	1287.73	865.054	0.671765
MAG122	204	3229952	2551	15833.1	73647	Bacteroidaceae	Paraprevotella	Paraprevotella clara	230631	118	1418.71	70.8274	0.0499238
MAG123	799	8222620	2514	10291.1	99115	Bacteroidaceae	Bacteroides	Bacteroides thetaiotaomicron	981314	1043	2371.21	245.917	0.10371
MAG124	87	1965404	2731	22590.9	81502	Oscillospiraceae	Evtepia	unclassified	149828	918	1514.65	905.536	0.597851
MAG125	241	3735789	2509	15501.2	101751	Rhodobacteraceae	Paracoccus	unclassified	750065	3584	3989.23	1859.95	0.466243
MAG126	27	1985463	3426	73535.7	268409	Lachnospiraceae	Blautia	Blautia caecimuris	788640	869	7892.04	848.541	0.107519
MAG127	773	3219167	2500	4164.5	20996	Beijerinckiaceae	Enterovirga	unclassified	166432	709	1027.22	426.99	0.415674
MAG128	117	2543346	2560	21738	118354	Lachnospiraceae	Lachnospira	Lachnospira eligens	262715	433	2052.35	330.064	0.160822
MAG129	48	1541017	2501	32104.5	192359	Lactobacillaceae	Ligilactobacillus	Ligilactobacillus salivarius	246422	366	3177.2	460.457	0.144925
MAG130	64	5587101	3694	87298.5	400570	Xanthobacteraceae	Azorhizobium	Azorhizobium caulinodans	664591	2683	2363.41	930.999	0.393921
MAG131	61	2235016	2664	36639.6	169803	Lachnospiraceae	Faecalimonas	Faecalimonas phoceensis	436982	911	3884.68	790.229	0.203422
MAG132	123	2036049	2633	16553.2	113811	Acutalibacteraceae	unclassified	unclassified	139629	250	1362.57	238.049	0.174706
MAG133	260	2665797	2578	10253.1	60710	unclassified	unclassified	unclassified	167127	1151	1245.64	837.073	0.672004
MAG134	156	2938520	2570	18836.7	107439	Barnesiellaceae	Barnesiella	Barnesiella intestinihominis	230499	228	1558.52	150.425	0.0965181
MAG135	116	2900934	2644	25008.1	164661	Lachnospiraceae	Sellimonas	unclassified	272168	1538	1864.11	1027.86	0.551394
MAG136	122	2500611	2856	20496.8	80670	Bacteroidaceae	Phocaeicola	unclassified	237129	89	1884.13	69.0016	0.0366225
MAG137	69	3085139	2804	44712.2	311103	Propionibacteriaceae	unclassified	unclassified	1615469	1357	10403.9	852.747	0.0819642
MAG138	115	1911854	2556	16624.8	105820	unclassified	unclassified	unclassified	173303	449	1801.04	455.309	0.252804
MAG139	113	2507344	2598	22188.9	104431	Bacteroidaceae	Prevotella	Prevotella hominis	1981962	888	15705.6	686.616	0.043718
MAG140	193	4468897	2665	23154.9	148094	Lachnospiraceae	Lactonifactor	unclassified	370916	435	1649.1	188.714	0.114434
MAG141	645	3298665	2501	5114.2	25918	Propionibacteriaceae	Nigerium	unclassified	183405	268	1104.7	157.511	0.142583
MAG142	65	1897254	2650	29188.5	95062	Coriobacteriaceae	Collinsella	Collinsella stercoris	276985	2792	2900.7	2853.02	0.983563
MAG143	186	2166518	2514	11647.9	67459	Ruminococcaceae	Faecalibacterium	Faecalibacterium prausnitzii	1785884	10886	16378.1	9741.39	0.594782
MAG144	70	2640273	5366	37718.2	177820	Bacteroidaceae	Prevotella	unclassified	576736	579	4340.11	425.153	0.097959
MAG145	95	2869240	2717	30202.5	215464	Lachnospiraceae	Roseburia	Roseburia inulinivorans	515965	709	3572.94	479.065	0.134082
MAG146	44	2187807	4626	49722.9	171031	Oscillospiraceae	unclassified	unclassified	262901	1329	2387.57	1177.69	0.49326
MAG147	56	1718276	2876	30683.5	113915	Lactobacillaceae	Limosilactobacillus	Limosilactobacillus fermentum	217199	239	2511.52	269.662	0.10737
MAG148	91	1626374	2765	17872.2	97815	Erysipelotrichaceae	Holdemanella	Holdemanella porci	304603	106	3721.22	126.357	0.0339559
MAG149	964	3984423	2500	4133.2	19298	Burkholderiaceae	Ottowia	unclassified	269214	942	1342.47	458.353	0.341426
MAG150	178	2266170	2534	12731.3	59484	Lachnospiraceae	Clostridium	Clostridium fessum	367026	958	3217.93	819.574	0.25469
MAG151	114	2887400	2513	25328.1	167104	Lachnospiraceae	Blautia	Blautia obeum	487012	833	3351.23	559.311	0.166897
MAG152	62	2045441	2989	32991	163561	Oscillospiraceae	Dysosmobacter	Dysosmobacter welbionis	236907	1079	2301.25	1022.7	0.444413
MAG153	115	2668460	2535	23204	95591	Lachnospiraceae	Blautia	Blautia massiliensis	6311265	8813	46992.4	6402.92	0.136254
MAG154	205	1423378	2500	6943.3	42400	Monoglobaceae	unclassified	unclassified	72586	280	1013.22	381.376	0.376399
MAG155	26	1794896	11179	69034.5	181828	Ruminococcaceae	Gemmiger	unclassified	481777	5468	5333.09	5906.15	1.10745
MAG156	420	3267877	2517	7780.7	51807	Burkholderiaceae	Ottowia	Ottowia beijingensis	827486	4477	5031.15	2656.05	0.527922
MAG157	178	5493677	2636	30863.4	158676	Lachnospiraceae	Blautia	Blautia coccoides	473553	2269	1712.69	800.731	0.467529
MAG158	473	3180163	2503	6723.4	38721	Propionibacteriaceae	Arachnia	unclassified	205269	439	1282.47	267.627	0.208682
MAG159	58	2667840	3143	45997.2	205198	Lachnospiraceae	Agathobacter	Agathobacter rectalis	430172	261	3203.72	189.669	0.0592027
MAG160	243	3111445	2510	12804.3	91953	Propionibacteriaceae	Micropruina	Micropruina glycogenica	718512	722	4588.22	449.873	0.0980497
MAG161	64	1979188	3885	30924.8	132250	Oscillospiraceae	unclassified	unclassified	193148	981	1938.99	960.942	0.495589
MAG162	152	3939051	2636	25914.8	142777	Weeksellaceae	Elizabethkingia	Elizabethkingia anophelis	388631	3867	1960.28	1903.26	0.970912
MAG163	150	2420464	2533	16136.4	102017	Burkholderiaceae	Pelistega	unclassified	197107	1020	1617.99	816.99	0.504942
MAG164	1610	9786735	2503	6078.7	76040	Xanthobacteraceae	Xanthobacter	unclassified	605173	2068	1228.61	409.664	0.333437
MAG165	109	2745718	2624	25190.1	102453	Lachnospiraceae	Oliverpabstia	Oliverpabstia intestinalis	1267909	8431	9174.96	5953.03	0.648835
MAG166	119	2217329	2874	18633	151691	Lachnospiraceae	Mediterraneibacter	Mediterraneibacter torques	187418	1093	1679.4	955.664	0.569052
MAG167	195	2535171	2507	13000.9	46719	Oscillospiraceae	Flavonifractor	Flavonifractor plautii	221841	1136	1738.63	868.733	0.499666
MAG168	160	2784377	2573	17402.4	95715	Lachnospiraceae	Agathobacter	Agathobacter faecis	339827	2252	2424.94	1568.03	0.646627
MAG169	199	2069870	2853	10401.4	66709	Lachnospiraceae	Copromonas	unclassified	249664	624	2396.54	584.462	0.243877
MAG170	75	2722409	2822	36298.8	142385	Lachnospiraceae	Anaerostipes	Anaerostipes hadrus	1892927	643	13815.1	457.902	0.0331452
MAG171	50	2075954	5233	41519.1	241732	Acutalibacteraceae	Acutalibacter	Acutalibacter ornithocaccae	199404	533	1908.48	497.765	0.260817
MAG172	410	2484493	2507	6059.7	33338	Lachnospiraceae	Blautia	Blautia faecis	183899	380	1470.66	296.525	0.201626

## Sheet: Table S4
Table S4. Occurrence and expression levels of antimicrobial resistance genes (ARGs) from metagenome-assembled genomes (MAGs).
Geneid	Contig	Start	End	Strand	Length	Metagenome raw read count	Metatranscriptome raw read count	Metagenome TPM normalized	Metatranscriptome TPM normalized	Metatranscriptome / Metagenome	Protein_annotation	Best hit ARG	Resistance mechanism	Drug class	Best identities (%)
MAG1_00230	MAG1_1	54201	56837	+	2637	9950	451	35.0606	7.89893	0.225293	DNA gyrase subunit A	gyrA	antibiotic target alteration	Disinfecting agents	45.52
MAG1_00345	MAG1_1	84621	86237	-	1617	5665	57	32.5534	1.62805	0.0500115	putative ABC transporter ATP-binding protein YbiT	eatAv	antibiotic target protection	Pleuromutilin	23.48
MAG1_01330	MAG1_2	57876	61874	+	3999	15363	126	35.697	1.45519	0.0407652	HTH-type transcriptional activator RhaR	soxS	antibiotic target alteration; antibiotic efflux; reduced permeability to antibiotic	Multidrug	30.53
MAG1_02085	MAG1_4	57390	59552	+	2163	7563	1398	32.4896	29.8506	0.918773	Elongation factor G	fusA	antibiotic target alteration	Fusidic acid	30.56
MAG1_05850	MAG1_31	2153	3349	-	1197	6160	3524	47.8182	135.97	2.84348	Elongation factor Tu	EF-Tu	antibiotic target alteration	Elfamycin	67.85
MAG1_06795	MAG1_46	393	4514	-	4122	15587	19	35.1367	0.212886	0.00605879	Sensor histidine kinase RcsC	phoP	antibiotic target alteration; antibiotic efflux; resistance by absence	Multidrug	41.53
MAG1_07835	MAG1_88	1591	2163	-	573	1587	139	25.7353	11.2037	0.435344	50S ribosomal protein L6	fusE	antibiotic target alteration	Fusidic acid	45.16
MAG1_08070	MAG1_114	850	1578	-	729	2155	16	27.468	1.01366	0.0369035	Enoyl-[acyl-carrier-protein] reductase [NADH] FabI	fabI	antibiotic target alteration	Disinfecting agents	28.25
MAG10_00085	MAG10_1	24329	25186	+	858	1063	30	11.5121	1.61486	0.140276	Enoyl-[acyl-carrier-protein] reductase [NADH] FabI	inhA	antibiotic target alteration	Isoniazid	27.34
MAG10_02770	MAG10_11	25097	25681	+	585	597	7	9.48255	0.552642	0.0582799	hypothetical protein	acrR	antibiotic target alteration; antibiotic efflux	Multidrug	25
MAG10_03305	MAG10_15	9828	11990	-	2163	1451	128	6.23329	2.7331	0.438468	Elongation factor G	fusA	antibiotic target alteration	Fusidic acid	31.81
MAG10_03445	MAG10_16	8231	10759	+	2529	2226	96	8.17868	1.75317	0.214359	DNA gyrase subunit A	gyrA	antibiotic target alteration	Fluoroquinolone	51.36
MAG10_04365	MAG10_22	16660	17298	+	639	611	0	8.88479	0	0	Thymidylate synthase	thyA	antibiotic target alteration	Salicylic acid	24.32
MAG10_04455	MAG10_23	429	3476	+	3048	3758	141	11.4564	2.13652	0.186491	Translation initiation factor IF-2	fusA	antibiotic target alteration	Fusidic acid	29.01
MAG10_05265	MAG10_30	839	2458	-	1620	1886	26	10.8177	0.741242	0.0685215	putative ABC transporter ATP-binding protein YbiT	eatAv	antibiotic target protection	Pleuromutilin	22.52
MAG10_05575	MAG10_32	20750	22213	+	1464	1479	35	9.38715	1.10415	0.117624	Sulfate adenylyltransferase subunit 1	EF-Tu	antibiotic target alteration	Elfamycin	27.3
MAG10_06600	MAG10_44	10179	10802	-	624	605	2	9.00902	0.148029	0.0164312	putative iron export ATP-binding protein FetA	eatAv	antibiotic target protection	Pleuromutilin	24.41
MAG10_07920	MAG10_63	8510	12463	-	3954	3558	6	8.36134	0.0700836	0.00838186	Sensor histidine kinase RcsC	phoP	antibiotic target alteration; antibiotic efflux; resistance by absence	Multidrug	28.04
MAG10_09090	MAG10_86	5232	8813	-	3582	4016	344	10.4178	4.43542	0.425755	DNA-directed RNA polymerase subunit beta	rpoB	antibiotic target alteration; antibiotic target replacement	Rifampicin	59.9
MAG10_09295	MAG10_91	1795	3369	-	1575	2183	29	12.8789	0.850392	0.0660297	Peptide chain release factor 3	fusA	antibiotic target alteration	Fusidic acid	27.42
MAG10_11795	MAG10_202	596	2713	+	2118	2338	830	10.2571	18.099	1.76453	Elongation factor G	fusA	antibiotic target alteration	Fusidic acid	53.87
MAG10_12015	MAG10_220	31	396	+	366	151	6	3.83356	0.757133	0.197501	Alkaline phosphatase synthesis transcriptional regulatory protein PhoP	phoP	antibiotic target alteration; antibiotic efflux; resistance by absence	Multidrug	26.27
MAG10_12485	MAG10_264	40	1209	+	1170	1177	96	9.34754	3.78955	0.405406	Formate-dependent phosphoribosylglycinamide formyltransferase	ddl	antibiotic target alteration	Glycopeptide	25
MAG10_13465	MAG10_389	1025	1282	-	258	39	0	1.4046	0	0	HTH-type transcriptional regulator MtrA	soxS	antibiotic target alteration; antibiotic efflux; reduced permeability to antibiotic	Multidrug	26.25
MAG100_01375	MAG100_9	6855	8777	-	1923	153	0	0.739297	0	0	Selenocysteine-specific elongation factor	EF-Tu	antibiotic target alteration	Elfamycin	30
MAG100_01530	MAG100_11	4472	5071	-	600	44	2	0.681409	0.15395	0.225929	hypothetical protein	nalC	antibiotic efflux	Multidrug	29.45
MAG100_02145	MAG100_17	8296	10257	+	1962	154	6	0.729337	0.141239	0.193654	DNA topoisomerase 4 subunit B	gyrB	antibiotic target alteration	Fluoroquinolone	38.3
MAG100_02910	MAG100_27	8551	10032	+	1482	112	0	0.702225	0	0	Transcriptional regulatory protein ZraR	basR	antibiotic target alteration; antibiotic efflux	Peptide	30.65
MAG100_03255	MAG100_32	3832	4503	+	672	46	2	0.636056	0.137456	0.216106	Transcriptional regulatory protein PhoP	basR	antibiotic target alteration; antibiotic efflux	Peptide	43.93
MAG100_03795	MAG100_39	12493	13683	+	1191	1018	4244	7.94224	164.576	20.7216	Elongation factor Tu	EF-Tu	antibiotic target alteration	Elfamycin	80.25
MAG100_05175	MAG100_63	9252	10730	-	1479	180	12	1.13087	0.374727	0.331363	Glutamate synthase [NADPH] small chain	ndh	antibiotic target alteration	Isoniazid	22.83
MAG100_05470	MAG100_69	2241	2912	-	672	43	0	0.594574	0	0	Transcriptional regulatory protein BasR	uhpT	antibiotic target alteration	Fosfomycin	28.08
MAG100_05630	MAG100_71	8744	11086	-	2343	234	17	0.928005	0.335103	0.361101	DNA topoisomerase 4 subunit A	parC	antibiotic target alteration	Fluoroquinolone	39.48
MAG100_06800	MAG100_93	6742	10524	-	3783	644	305	1.58182	3.72362	2.35401	DNA-directed RNA polymerase subunit beta'	rpoC	antibiotic target alteration	Peptide	46.1
MAG100_07550	MAG100_108	1543	3348	-	1806	278	2	1.43032	0.0511463	0.0357586	Type 3 secretion system secretin	Penicillin-binding protein	antibiotic target alteration	β-lactam	23.89
MAG100_07675	MAG100_110	6949	8241	-	1293	109	2	0.783312	0.0714387	0.0912008	3-phosphoshikimate 1-carboxyvinyltransferase	murA	antibiotic target alteration	Fosfomycin	22.33
MAG100_07795	MAG100_113	1476	5600	-	4125	1025	619	2.30891	6.93056	3.00166	DNA-directed RNA polymerase subunit beta	rpoB	antibiotic target alteration; antibiotic target replacement	Rifampicin	54.8
MAG100_08825	MAG100_135	4329	7004	+	2676	235	9	0.815997	0.155331	0.190357	DNA gyrase subunit A	gyrA	antibiotic target alteration	Fluoroquinolone	46.6
MAG100_09165	MAG100_142	5975	6952	+	978	96	0	0.912093	0	0	Phthiocerol synthesis polyketide synthase type I PpsC	mexS	antibiotic efflux	Multidrug	28.57
MAG100_09515	MAG100_151	7790	8551	-	762	63	2	0.768232	0.121221	0.157792	4-formylbenzenesulfonate dehydrogenase TsaC1/TsaC2	fabI	antibiotic target alteration	Disinfecting agents	26.85
MAG100_09630	MAG100_155	211	1590	-	1380	142	5	0.956128	0.167337	0.175016	Sulfate adenylyltransferase subunit 1	EF-Tu	antibiotic target alteration	Elfamycin	30.79
MAG100_09885	MAG100_160	4738	6015	+	1278	138	9	1.00336	0.325247	0.324159	UDP-N-acetylglucosamine 1-carboxyvinyltransferase	murA	antibiotic target alteration	Fosfomycin	34.49
MAG100_10045	MAG100_164	3734	5194	-	1461	257	9	1.63452	0.284508	0.174062	Peptide chain release factor RF3	fusA	antibiotic target alteration	Fusidic acid	26.48
MAG100_10155	MAG100_167	1901	3124	-	1224	131	37	0.994481	1.39612	1.40387	3-oxoacyl-[acyl-carrier-protein] synthase 1	kasA	antibiotic target alteration	Isoniazid	33.42
MAG100_10370	MAG100_171	7634	8023	-	390	14	26	0.333557	3.07901	9.23082	hypothetical protein	mexS	antibiotic efflux	Multidrug	25.19
MAG100_11105	MAG100_194	40	738	+	699	65	5	0.864058	0.330365	0.382342	Nitrate/nitrite sensor protein NarQ	liaS	antibiotic target alteration; antibiotic efflux	Peptide	25.48
MAG100_11210	MAG100_197	62	2380	+	2319	230	68	0.921582	1.35428	1.46952	DNA gyrase subunit B	gyrB	antibiotic target alteration	Fluoroquinolone	50.85
MAG100_12105	MAG100_225	3768	4199	-	432	44	0	0.946402	0	0	Transcriptional regulator HosA	marR	antibiotic target alteration; antibiotic efflux	Multidrug	25.78
MAG100_12640	MAG100_240	205	831	-	627	66	19	0.9781	1.39955	1.43089	Response regulator protein TmoT	uhpT	antibiotic target alteration	Fosfomycin	32
MAG100_12770	MAG100_245	2556	3560	+	1005	81	10	0.748903	0.459553	0.613635	D-alanine--D-alanine ligase B	ddl	antibiotic target alteration	Glycopeptide	34.84
MAG100_13070	MAG100_253	3792	4472	-	681	23	2	0.313825	0.135639	0.432212	DNA-binding transcriptional activator DevR/DosR	phoP	antibiotic target alteration; antibiotic efflux; resistance by absence	Multidrug	33.05
MAG100_14515	MAG100_299	967	1953	+	987	87	14	0.819047	0.655108	0.799841	Quinone oxidoreductase 1	mexS	antibiotic efflux	Multidrug	28.02
MAG100_14935	MAG100_313	3926	4681	-	756	38	0	0.467056	0	0	hypothetical protein	nalC	antibiotic efflux	Multidrug	44.44
MAG100_15185	MAG100_321	3673	5781	+	2109	425	661	1.87249	14.4753	7.7305	Elongation factor G	fusA	antibiotic target alteration	Fusidic acid	59.83
MAG100_15710	MAG100_343	217	2442	-	2226	130	54	0.542656	1.12039	2.06465	Catalase-peroxidase	katG	antibiotic target alteration	Isoniazid	64.57
MAG100_17125	MAG100_397	783	2987	+	2205	201	6	0.847021	0.125674	0.148371	Sensor histidine kinase RcsC	basR	antibiotic target alteration; antibiotic efflux	Peptide	29.06
MAG100_17855	MAG100_426	3841	4470	+	630	47	15	0.693209	1.09965	1.58631	Transcriptional regulatory protein FixJ	uhpT	antibiotic target alteration	Fosfomycin	30.39
MAG100_18255	MAG100_444	3673	4164	-	492	32	0	0.604354	0	0	Transcriptional regulator SlyA	mexR	antibiotic target alteration; antibiotic efflux	Multidrug	29.92
MAG100_19465	MAG100_496	1540	2520	-	981	35	0	0.331517	0	0	HTH-type transcriptional regulator SyrM 1	mexT	antibiotic efflux	Multidrug	31.25
MAG100_19885	MAG100_514	1089	1790	+	702	40	3	0.529456	0.197372	0.372783	hypothetical protein	nalC	antibiotic efflux	Multidrug	30.53
MAG100_20355	MAG100_534	122	4234	+	4113	356	342	0.804263	3.84034	4.77498	DNA-directed RNA polymerase subunit beta	rpoB	antibiotic target alteration; antibiotic target replacement	Rifampicin	56.22
MAG100_21910	MAG100_601	2940	3668	-	729	26	0	0.3314	0	0	hypothetical protein	nalC	antibiotic efflux	Multidrug	30.66
MAG100_22975	MAG100_651	179	2419	-	2241	92	15	0.381463	0.309137	0.810398	DNA topoisomerase 4 subunit A	parC	antibiotic target alteration	Fluoroquinolone	56.52
MAG100_23145	MAG100_658	139	1200	-	1062	39	2	0.34123	0.0869776	0.254895	Peptidoglycan D%2CD-transpeptidase FtsI	Penicillin-binding protein	antibiotic target alteration	β-lactam	41.14
MAG100_23945	MAG100_693	454	2427	-	1974	81	14	0.38128	0.327554	0.859089	Peptidoglycan D%2CD-transpeptidase MrdA	Penicillin-binding protein	antibiotic target alteration	β-lactam	26.51
MAG100_24060	MAG100_698	28	477	-	450	24	2	0.495571	0.205267	0.414204	HTH-type transcriptional activator RhaR	soxS	antibiotic target alteration; antibiotic efflux; reduced permeability to antibiotic	Multidrug	29.67
MAG100_24110	MAG100_700	2413	3411	-	999	50	0	0.465062	0	0	Sensor histidine kinase RcsC	basR	antibiotic target alteration; antibiotic efflux	Peptide	34.65
MAG100_24350	MAG100_713	261	632	+	372	21	0	0.524545	0	0	Transcriptional regulator HosA	marR	antibiotic target alteration; antibiotic efflux	Multidrug	28.32
MAG100_24570	MAG100_724	2029	3414	+	1386	90	0	0.603373	0	0	putative bifunctional transcriptional activator/DNA repair enzyme AlkA	soxS	antibiotic target alteration; antibiotic efflux; reduced permeability to antibiotic	Multidrug	27.27
MAG100_24625	MAG100_728	81	1100	+	1020	56	0	0.510146	0	0	hypothetical protein	soxR	antibiotic target alteration; antibiotic efflux	Multidrug	40
MAG100_24840	MAG100_738	2990	4156	-	1167	58	0	0.461811	0	0	hypothetical protein	acrR	antibiotic target alteration; antibiotic efflux	Multidrug	38.89
MAG100_25775	MAG100_789	1670	2305	-	636	25	0	0.365249	0	0	hypothetical protein	nalC	antibiotic efflux	Multidrug	23.96
MAG100_26215	MAG100_814	2631	3977	-	1347	144	2	0.993348	0.0685748	0.0690339	Peptidoglycan D%2CD-transpeptidase MrdA	Penicillin-binding protein	antibiotic target alteration	β-lactam	27.13
MAG100_26370	MAG100_822	1598	3880	-	2283	430	46	1.75013	0.93058	0.531722	DNA gyrase subunit B	gyrB	antibiotic target alteration	Fluoroquinolone	51.16
MAG100_27295	MAG100_868	2776	3183	+	408	24	0	0.546585	0	0	ISL3 family transposase ISStma11	soxR	antibiotic target alteration; antibiotic efflux	Multidrug	33.33
MAG100_27375	MAG100_872	2103	2543	-	441	17	0	0.358193	0	0	hypothetical protein	mexR	antibiotic target alteration; antibiotic efflux	Multidrug	23.97
MAG100_27510	MAG100_880	71	904	+	834	37	16	0.412233	0.886045	2.14938	putative peptidoglycan D%2CD-transpeptidase PenA	Penicillin-binding protein	antibiotic target alteration	β-lactam	41.54
MAG100_27760	MAG100_893	1216	1863	+	648	56	0	0.803008	0	0	Transcriptional regulatory protein TdiR	uhpT	antibiotic target alteration	Fosfomycin	29.95
MAG100_28570	MAG100_937	1331	2017	-	687	23	18	0.311084	1.21009	3.88991	Transcriptional regulatory protein CusR	basR	antibiotic target alteration; antibiotic efflux	Peptide	38.84
MAG100_31105	MAG100_1080	2482	3414	-	933	30	6	0.298776	0.29701	0.994089	PCP degradation transcriptional activation protein	mexT	antibiotic efflux	Multidrug	26.2
MAG100_34385	MAG100_1287	1098	1769	-	672	45	0	0.622229	0	0	hypothetical protein	acrR	antibiotic target alteration; antibiotic efflux	Multidrug	29.41
MAG100_34620	MAG100_1302	617	2467	-	1851	70	0	0.351397	0	0	Cardiolipin synthase C	cls	antibiotic target alteration	Peptide	25
MAG100_37155	MAG100_1477	1338	2336	-	999	36	0	0.334845	0	0	HTH-type transcriptional regulator CdhR	soxS	antibiotic target alteration; antibiotic efflux; reduced permeability to antibiotic	Multidrug	27.72
MAG100_37740	MAG100_1520	451	2889	-	2439	328	104	1.24959	1.96935	1.57599	DNA-directed RNA polymerase subunit beta	rpoB	antibiotic target alteration; antibiotic target replacement	Rifampicin	55.94
MAG100_38025	MAG100_1543	1269	2243	+	975	57	0	0.543222	0	0	Phthiocerol synthesis polyketide synthase type I PpsC	mexS	antibiotic efflux	Multidrug	32.3
MAG100_38460	MAG100_1577	634	1338	+	705	31	0	0.408582	0	0	Transcriptional activator protein CzcR	basR	antibiotic target alteration; antibiotic efflux	Peptide	35.81
MAG100_38955	MAG100_1611	469	1428	-	960	90	6	0.87112	0.288657	0.331363	HTH-type transcriptional regulator LeuO	mexT	antibiotic efflux	Multidrug	32.04
MAG100_39010	MAG100_1615	56	1864	+	1809	113	13	0.580426	0.3319	0.571821	Elongation factor 4	EF-Tu	antibiotic target alteration	Elfamycin	26.62
MAG100_39145	MAG100_1626	723	1517	+	795	22	0	0.257136	0	0	Thymidylate synthase	thyA	antibiotic target alteration	Salicylic acid	59.85
MAG100_41010	MAG100_1761	1627	2307	+	681	55	0	0.750451	0	0	hypothetical protein	acrR	antibiotic target alteration; antibiotic efflux	Multidrug	44.68
MAG100_42925	MAG100_1915	1216	1857	-	642	32	76	0.46315	5.46739	11.8048	hypothetical protein	nalC	antibiotic efflux	Multidrug	41.67
MAG100_43850	MAG100_1994	545	1507	-	963	61	2	0.588586	0.0959192	0.162965	PCP degradation transcriptional activation protein	mexT	antibiotic efflux	Multidrug	32.58
MAG100_43990	MAG100_2007	600	1322	+	723	14	0	0.179927	0	0	Response regulator MprA	phoP	antibiotic target alteration; antibiotic efflux; resistance by absence	Multidrug	35.4
MAG101_00640	MAG101_2	8876	9658	+	783	57	0	0.676425	0	0	Levodione reductase	fabI	antibiotic target alteration	Disinfecting agents	27.86
MAG101_00670	MAG101_2	14923	15495	+	573	49	10	0.794599	0.806023	1.01438	Putative cardiolipin synthase	pgsA	antibiotic target alteration	Peptide	29.22
MAG101_01340	MAG101_3	46796	48115	+	1320	107	11	0.753211	0.384876	0.51098	UDP-N-acetylglucosamine 1-carboxyvinyltransferase 1	murA	antibiotic target alteration	Fosfomycin	36.07
MAG101_01355	MAG101_3	49948	51069	+	1122	77	5	0.637683	0.205816	0.322756	D-alanine--D-alanine ligase	ddl	antibiotic target alteration	Glycopeptide	41.23
MAG101_02095	MAG101_5	60217	62124	-	1908	160	18	0.779199	0.435708	0.559175	GTP-binding protein TypA/BipA	EF-Tu	antibiotic target alteration	Elfamycin	27.52
MAG101_02880	MAG101_9	22119	22733	-	615	70	2	1.05762	0.150195	0.142013	hypothetical protein	nalC	antibiotic efflux	Multidrug	43.84
MAG101_03475	MAG101_11	41278	43218	-	1941	169	6	0.809036	0.142767	0.176465	Elongation factor 4	EF-Tu	antibiotic target alteration	Elfamycin	26.64
MAG101_03850	MAG101_13	23023	23973	+	951	72	6	0.703491	0.291389	0.414204	2-haloacrylate reductase	mexS	antibiotic efflux	Multidrug	28.57
MAG101_04080	MAG101_14	29438	30208	-	771	50	2	0.602591	0.119806	0.198818	Enoyl-[acyl-carrier-protein] reductase [NADH]	inhA	antibiotic target alteration	Isoniazid	46.24
MAG101_04580	MAG101_16	37959	40721	-	2763	190	50	0.638968	0.835778	1.30801	Translation initiation factor IF-2	fusA	antibiotic target alteration	Fusidic acid	34.81
MAG101_05580	MAG101_22	4314	4907	-	594	53	0	0.829079	0	0	hypothetical protein	acrR	antibiotic target alteration; antibiotic efflux	Multidrug	43.4
MAG101_05585	MAG101_22	5020	5976	+	957	75	0	0.728209	0	0	Alcohol dehydrogenase	mexS	antibiotic efflux	Multidrug	23.31
MAG101_05865	MAG101_23	27105	29540	+	2436	184	2	0.701855	0.0379188	0.0540266	DNA gyrase subunit A	gyrA	antibiotic target alteration	Fluoroquinolone	38.83
MAG101_05880	MAG101_23	31604	33715	-	2112	161	6	0.708335	0.131208	0.185234	DNA gyrase subunit B	gyrB	antibiotic target alteration	Fluoroquinolone	42.96
MAG101_06605	MAG101_29	68	3628	+	3561	250	124	0.652341	1.60824	2.46534	DNA-directed RNA polymerase subunit beta	rpoB	antibiotic target alteration; antibiotic target replacement	Rifampicin	70.85
MAG101_06615	MAG101_29	7913	8317	+	405	44	15	1.0095	1.71056	1.69447	30S ribosomal protein S12	rpsL	antibiotic target alteration	Aminoglycoside	84.55
MAG101_06630	MAG101_29	11053	12246	+	1194	166	150	1.29185	5.80215	4.49136	Elongation factor Tu	EF-Tu	antibiotic target alteration	Elfamycin	73.99
MAG101_06640	MAG101_29	12977	13645	+	669	42	28	0.583351	1.93301	3.31363	50S ribosomal protein L3	rplC	antibiotic target alteration	Pleuromutilin	51.69
MAG101_06715	MAG101_29	19907	20443	+	537	27	20	0.467193	1.72012	3.68181	50S ribosomal protein L6	fusE	antibiotic target alteration	Fusidic acid	52.81
MAG101_06955	MAG101_31	3902	4606	-	705	60	0	0.790804	0	0	hypothetical protein	acrR	antibiotic target alteration; antibiotic efflux	Multidrug	30.39
MAG101_08040	MAG101_39	15136	16122	+	987	64	1	0.602517	0.0467934	0.0776632	Quinone oxidoreductase 1	mexS	antibiotic efflux	Multidrug	32.13
MAG101_08270	MAG101_41	12071	13846	-	1776	137	8	0.716777	0.208041	0.290245	Penicillin-binding protein PbpB	Penicillin-binding protein	antibiotic target alteration	β-lactam	29.35
MAG101_08400	MAG101_42	15670	16221	+	552	55	6	0.925828	0.502012	0.54223	hypothetical protein	marR	antibiotic target alteration; antibiotic efflux	Multidrug	40.91
MAG101_08995	MAG101_48	10520	12553	+	2034	195	4	0.890821	0.0908261	0.101958	DNA gyrase subunit B	gyrB	antibiotic target alteration	Fluoroquinolone	55.09
MAG101_09000	MAG101_48	12580	15360	+	2781	293	12	0.978979	0.199288	0.203568	DNA gyrase subunit A	gyrA	antibiotic target alteration	Fluoroquinolone	62.27
MAG101_09060	MAG101_49	6968	7702	-	735	56	0	0.707958	0	0	hypothetical protein	acrR	antibiotic target alteration; antibiotic efflux	Multidrug	32.65
MAG101_09070	MAG101_49	8906	9943	-	1038	72	2	0.644528	0.0889886	0.138068	D-alanine--D-alanine ligase B	ddl	antibiotic target alteration	Glycopeptide	27.31
MAG101_09160	MAG101_50	9780	10763	-	984	86	0	0.812101	0	0	2-haloacrylate reductase	mexS	antibiotic efflux	Multidrug	27.16
MAG101_09165	MAG101_50	10905	11570	+	666	65	0	0.906872	0	0	hypothetical protein	tetR	antibiotic target alteration; antibiotic efflux	Tetracycline	35.56
MAG101_10120	MAG101_62	5294	6754	+	1461	135	2	0.858599	0.0632239	0.0736362	Penicillin-binding protein A	Penicillin-binding protein	antibiotic target alteration	β-lactam	20.43
MAG101_10720	MAG101_72	4821	5372	-	552	40	0	0.673329	0	0	hypothetical protein	acrR	antibiotic target alteration; antibiotic efflux	Multidrug	32.2
MAG101_11140	MAG101_79	8726	10066	-	1341	122	2	0.845352	0.0688816	0.0814827	hypothetical protein	liaS	antibiotic target alteration; antibiotic efflux	Peptide	27.39
MAG101_11960	MAG101_103	4392	5489	+	1098	109	0	0.922425	0	0	Erythritol/L-threitol dehydrogenase	mexS	antibiotic efflux	Multidrug	21.84
MAG102_00655	MAG102_1	134160	135992	-	1833	1630	10	8.26289	0.251965	0.0304935	GTP-binding protein TypA/BipA	EF-Tu	antibiotic target alteration	Elfamycin	29.76
MAG102_00800	MAG102_1	169538	171352	-	1815	1514	8	7.75097	0.203571	0.0262639	Elongation factor 4	EF-Tu	antibiotic target alteration	Elfamycin	27.35
MAG102_01775	MAG102_1	375905	378013	-	2109	1802	8	7.93935	0.175192	0.0220663	Peptidoglycan D%2CD-transpeptidase MrdA	Penicillin-binding protein	antibiotic target alteration	β-lactam	23.18
MAG102_01895	MAG102_1	403109	406894	-	3786	3356	161	8.2366	1.96403	0.238451	DNA-directed RNA polymerase subunit beta	rpoB	antibiotic target alteration; antibiotic target replacement	Rifampicin	65.77
MAG102_02970	MAG102_2	132248	133750	-	1503	1885	11	11.6536	0.338015	0.0290052	Nucleotide-binding protein ExpZ	eatAv	antibiotic target protection	Pleuromutilin	42.05
MAG102_03305	MAG102_3	10326	12962	-	2637	2816	16	9.92269	0.280228	0.0282412	DNA gyrase subunit A	gyrA	antibiotic target alteration	Fluoroquinolone	50.18
MAG102_03640	MAG102_3	82381	83616	+	1236	1501	20	11.2842	0.747332	0.0662284	3-oxoacyl-[acyl-carrier-protein] synthase 2	kasA	antibiotic target alteration	Isoniazid	33.5
MAG102_04290	MAG102_4	43883	44527	-	645	809	4	11.6546	0.286419	0.0245757	CDP-diacylglycerol--glycerol-3-phosphate 3-phosphatidyltransferase	pgsA	antibiotic target alteration	Peptide	32.28
MAG102_04835	MAG102_5	32298	35114	+	2817	2904	48	9.57892	0.786966	0.0821561	Translation initiation factor IF-2	EF-Tu	antibiotic target alteration	Elfamycin	29.75
MAG102_05300	MAG102_6	36262	37326	+	1065	1059	6	9.2396	0.260198	0.0281612	Vancomycin C-type resistance protein VanC	ddl	antibiotic target alteration	Glycopeptide	28.74
MAG102_06105	MAG102_8	2787	5018	+	2232	2486	6	10.3494	0.124153	0.0119962	DNA gyrase subunit A	parC	antibiotic target alteration	Fluoroquinolone	30.62
MAG102_06425	MAG102_8	78072	78917	-	846	970	4	10.6539	0.218369	0.0204967	hypothetical protein	soxS	antibiotic target alteration; antibiotic efflux; reduced permeability to antibiotic	Multidrug	35.79
MAG102_07205	MAG102_10	69198	70025	+	828	786	0	8.82062	0	0	HTH-type transcriptional activator RhaR	soxS	antibiotic target alteration; antibiotic efflux; reduced permeability to antibiotic	Multidrug	29.29
MAG102_07405	MAG102_11	38260	38565	-	306	415	4	12.6018	0.603727	0.0479079	hypothetical protein	nalC	antibiotic efflux	Multidrug	43.75
MAG102_07845	MAG102_12	51985	52779	-	795	502	0	5.86737	0	0	Arabinose operon regulatory protein	soxS	antibiotic target alteration; antibiotic efflux; reduced permeability to antibiotic	Multidrug	27.55
MAG102_07975	MAG102_13	4033	6105	+	2073	2449	269	10.9773	5.99315	0.545957	Elongation factor G	fusA	antibiotic target alteration	Fusidic acid	35.07
MAG102_08460	MAG102_15	4987	5664	+	678	690	0	9.45641	0	0	hypothetical protein	acrR	antibiotic target alteration; antibiotic efflux	Multidrug	44.07
MAG102_08545	MAG102_15	24069	24773	+	705	657	4	8.6593	0.262043	0.0302615	hypothetical protein	nalC	antibiotic efflux	Multidrug	37.31
MAG102_09545	MAG102_19	33396	34376	-	981	1184	4	11.2147	0.188318	0.016792	hypothetical protein	soxS	antibiotic target alteration; antibiotic efflux; reduced permeability to antibiotic	Multidrug	38.46
MAG102_09835	MAG102_20	39197	39832	-	636	633	46	9.24812	3.34043	0.361201	50S ribosomal protein L3	rplC	antibiotic target alteration	Pleuromutilin	47.37
MAG102_09860	MAG102_21	5161	6084	+	924	740	2	7.4416	0.0999677	0.0134336	Multidrug efflux system ATP-binding protein	eatAv	antibiotic target protection	Pleuromutilin	25.98
MAG102_09895	MAG102_21	12282	14537	+	2256	2231	21	9.18898	0.429914	0.0467859	Stage V sporulation protein D	Penicillin-binding protein	antibiotic target alteration	β-lactam	23.51
MAG102_09920	MAG102_21	19766	21031	+	1266	1411	18	10.3562	0.65666	0.0634075	UDP-N-acetylglucosamine 1-carboxyvinyltransferase 1	murA	antibiotic target alteration	Fosfomycin	42
MAG102_10080	MAG102_22	17601	18230	-	630	652	6	9.61643	0.439858	0.0457403	hypothetical protein	acrR	antibiotic target alteration; antibiotic efflux	Multidrug	35.29
MAG102_11090	MAG102_32	3227	4519	+	1293	1523	14	10.9448	0.500071	0.0456902	UDP-N-acetylglucosamine 1-carboxyvinyltransferase 2	murA	antibiotic target alteration	Fosfomycin	48.09
MAG103_01740	MAG103_19	7847	10771	+	2925	140	48	0.444743	0.757909	1.70415	HTH-type transcriptional activator RhaR	soxS	antibiotic target alteration; antibiotic efflux; reduced permeability to antibiotic	Multidrug	24.76
MAG103_02135	MAG103_24	16732	17673	-	942	41	0	0.404427	0	0	Regulator of RpoS	soxS	antibiotic target alteration; antibiotic efflux; reduced permeability to antibiotic	Multidrug	29.9
MAG103_02155	MAG103_25	3407	5263	-	1857	85	6	0.425318	0.149225	0.350855	Peptidoglycan D%2CD-transpeptidase MrdA	Penicillin-binding protein	antibiotic target alteration	β-lactam	25
MAG103_02660	MAG103_32	8983	10941	-	1959	211	32	1.00082	0.754427	0.753811	DNA gyrase subunit B	gyrB	antibiotic target alteration	Fluoroquinolone	56.62
MAG103_02880	MAG103_35	8519	9793	+	1275	59	0	0.42998	0	0	Major cardiolipin synthase ClsA	cls	antibiotic target alteration	Peptide	38.8
MAG103_02935	MAG103_36	3849	5132	+	1284	74	0	0.535517	0	0	D-inositol-3-phosphate glycosyltransferase	mshA	antibiotic target alteration	Isoniazid	35.11
MAG103_03460	MAG103_45	452	1633	+	1182	108	122	0.84901	4.76699	5.61476	Elongation factor Tu	EF-Tu	antibiotic target alteration	Elfamycin	71.68
MAG103_03500	MAG103_45	4777	8592	+	3816	231	2	0.562484	0.024206	0.0430341	DNA-directed RNA polymerase subunit beta	rpoB	antibiotic target alteration; antibiotic target replacement	Rifampicin	51.67
MAG103_03515	MAG103_46	97	714	-	618	945	240	14.2086	17.936	1.26233	50S ribosomal protein L3	rplC	antibiotic target alteration	Pleuromutilin	53.66
MAG103_03525	MAG103_46	1130	3247	-	2118	1199	691	5.26017	15.0679	2.86453	Elongation factor G	fusA	antibiotic target alteration	Fusidic acid	53.58
MAG103_03550	MAG103_46	9601	13413	-	3813	2334	402	5.68775	4.86924	0.856092	DNA-directed RNA polymerase subunit beta	rpoB	antibiotic target alteration; antibiotic target replacement	Rifampicin	50.15
MAG103_03920	MAG103_53	10308	12179	-	1872	122	0	0.605565	0	0	DNA gyrase subunit B	gyrB	antibiotic target alteration	Fluoroquinolone	33.18
MAG103_03965	MAG103_55	1412	4459	+	3048	164	22	0.49996	0.333357	0.666767	Translation initiation factor IF-2	fusA	antibiotic target alteration	Fusidic acid	25.51
MAG103_04980	MAG103_75	4333	5220	-	888	36	2	0.376701	0.10402	0.276136	HTH-type transcriptional activator RhaR	soxS	antibiotic target alteration; antibiotic efflux; reduced permeability to antibiotic	Multidrug	29.25
MAG103_05625	MAG103_90	3977	6133	+	2157	119	88	0.512629	1.88423	3.67562	Elongation factor G	fusA	antibiotic target alteration	Fusidic acid	30.72
MAG103_05935	MAG103_98	8916	9758	-	843	40	0	0.440899	0	0	HTH-type transcriptional activator RhaR	soxS	antibiotic target alteration; antibiotic efflux; reduced permeability to antibiotic	Multidrug	27
MAG103_05940	MAG103_99	20	2521	+	2502	163	8	0.605351	0.147674	0.243948	DNA gyrase subunit A	gyrA	antibiotic target alteration	Fluoroquinolone	28.84
MAG103_07180	MAG103_136	3683	4123	-	441	24	0	0.505684	0	0	hypothetical protein	mexR	antibiotic target alteration; antibiotic efflux	Multidrug	29.79
MAG103_08160	MAG103_165	3593	5455	-	1863	1134	6	5.65597	0.148744	0.0262986	Peptidoglycan D%2CD-transpeptidase MrdA	Penicillin-binding protein	antibiotic target alteration	β-lactam	23.66
MAG103_09210	MAG103_204	74	3886	+	3813	407	238	0.991823	2.88278	2.90655	DNA-directed RNA polymerase subunit beta	rpoB	antibiotic target alteration; antibiotic target replacement	Rifampicin	42.67
MAG103_12105	MAG103_329	378	1733	+	1356	62	8	0.424853	0.272478	0.641348	NADH dehydrogenase-like protein	ndh	antibiotic target alteration	Isoniazid	31.59
MAG103_12185	MAG103_334	1453	2757	-	1305	61	6	0.434336	0.212345	0.488896	UDP-N-acetylglucosamine 1-carboxyvinyltransferase	murA	antibiotic target alteration	Fosfomycin	36.19
MAG103_13250	MAG103_388	89	2665	+	2577	326	21	1.17547	0.376363	0.320182	DNA gyrase subunit A	gyrA	antibiotic target alteration	Fluoroquinolone	48.24
MAG103_14565	MAG103_469	730	1668	+	939	42	0	0.415614	0	0	hypothetical protein	mexR	antibiotic target alteration; antibiotic efflux	Multidrug	21.36
MAG103_14675	MAG103_475	2859	3470	-	612	24	0	0.36439	0	0	hypothetical protein	nalC	antibiotic efflux	Multidrug	37.5
MAG103_15175	MAG103_507	313	1017	-	705	53	0	0.698544	0	0	HTH-type transcriptional activator RhaS	soxS	antibiotic target alteration; antibiotic efflux; reduced permeability to antibiotic	Multidrug	26.67
MAG103_15715	MAG103_550	493	1149	-	657	125	2	1.76787	0.140594	0.0795271	hypothetical protein	mexZ	antibiotic efflux	Multidrug	35.48
MAG103_16800	MAG103_639	85	1335	+	1251	69	3	0.512505	0.110756	0.216106	Glycerol-3-phosphate transporter	glpT	antibiotic target alteration	Fosfomycin	52.72
MAG104_00220	MAG104_1	51374	52954	+	1581	1406	234	8.26343	6.83574	0.827229	Cardiolipin synthase	cls	antibiotic target alteration	Peptide	29.78
MAG104_00330	MAG104_1	75770	77671	+	1902	1449	584	7.07888	14.1809	2.00327	4-hydroxy-3-methylbut-2-enyl diphosphate reductase	rpsA	antibiotic target alteration	Pyrazinamide	36.13
MAG104_00370	MAG104_1	86208	87674	+	1467	1143	78	7.23974	2.45565	0.33919	Penicillin-binding protein A	Penicillin-binding protein	antibiotic target alteration	β-lactam	25.98
MAG104_00550	MAG104_2	3893	4723	+	831	805	43	9.00122	2.38984	0.265502	HTH-type transcriptional activator RhaS	soxS	antibiotic target alteration; antibiotic efflux; reduced permeability to antibiotic	Multidrug	24.49
MAG104_00650	MAG104_2	23374	24966	-	1593	1311	199	7.64704	5.76951	0.754476	Peptide chain release factor 3	fusA	antibiotic target alteration	Fusidic acid	28.99
MAG104_01070	MAG104_4	17365	18186	+	822	991	24	11.2023	1.34847	0.120374	Arabinose operon regulatory protein	soxS	antibiotic target alteration; antibiotic efflux; reduced permeability to antibiotic	Multidrug	31.52
MAG104_01330	MAG104_6	6781	7416	+	636	561	345	8.1962	25.0532	3.05669	50S ribosomal protein L3	rplC	antibiotic target alteration	Pleuromutilin	50
MAG104_01700	MAG104_8	10971	12236	-	1266	1234	30	9.05708	1.09443	0.120837	UDP-N-acetylglucosamine 1-carboxyvinyltransferase 1	murA	antibiotic target alteration	Fosfomycin	36.78
MAG104_01720	MAG104_8	16051	17796	-	1746	1845	6	9.81881	0.158712	0.016164	Stage V sporulation protein D	Penicillin-binding protein	antibiotic target alteration	β-lactam	26.25
MAG104_01725	MAG104_8	17867	19921	-	2055	1963	198	8.87596	4.44995	0.501349	Stage V sporulation protein D	Penicillin-binding protein	antibiotic target alteration	β-lactam	25
MAG104_01850	MAG104_9	17156	18049	+	894	897	28	9.32313	1.44651	0.155153	HTH-type transcriptional activator RhaR	soxS	antibiotic target alteration; antibiotic efflux; reduced permeability to antibiotic	Multidrug	26.8
MAG104_02095	MAG104_11	14072	15886	-	1815	2048	145	10.4848	3.68972	0.351911	Elongation factor 4	EF-Tu	antibiotic target alteration	Elfamycin	30.59
MAG104_02430	MAG104_14	16381	17256	+	876	1172	39	12.4317	2.05619	0.165399	HTH-type transcriptional activator RhaR	soxS	antibiotic target alteration; antibiotic efflux; reduced permeability to antibiotic	Multidrug	32.67
MAG104_02785	MAG104_18	1760	2296	-	537	328	158	5.67553	13.5889	2.3943	CDP-diacylglycerol--glycerol-3-phosphate 3-phosphatidyltransferase	pgsA	antibiotic target alteration	Peptide	41.15
MAG104_03575	MAG104_26	4703	5608	+	906	496	16	5.08698	0.815631	0.160337	HTH-type transcriptional activator RhaS	soxS	antibiotic target alteration; antibiotic efflux; reduced permeability to antibiotic	Multidrug	28.16
MAG104_03660	MAG104_27	12167	13243	+	1077	295	6	2.54515	0.257299	0.101094	Regulator of RpoS	uhpT	antibiotic target alteration	Fosfomycin	30.36
MAG104_03945	MAG104_31	2693	5431	+	2739	2408	96	8.16904	1.61875	0.198157	Elongation factor G%2C mitochondrial	fusA	antibiotic target alteration	Fusidic acid	43.71
MAG104_04270	MAG104_35	5319	7952	+	2634	2166	669	7.64099	11.7304	1.53519	Translation initiation factor IF-2	EF-Tu	antibiotic target alteration	Elfamycin	32.31
MAG104_04300	MAG104_35	12061	14157	+	2097	1854	359	8.2152	7.90675	0.962454	Polyribonucleotide nucleotidyltransferase	rpsA	antibiotic target alteration	Pyrazinamide	44.74
MAG104_04675	MAG104_40	13103	14653	-	1551	1227	33	7.35088	0.982662	0.133679	Nucleotide-binding protein ExpZ	eatAv	antibiotic target protection	Pleuromutilin	22.68
MAG104_05480	MAG104_53	4035	4967	-	933	1223	28	12.1801	1.38605	0.113796	HTH-type transcriptional activator RhaR	soxS	antibiotic target alteration; antibiotic efflux; reduced permeability to antibiotic	Multidrug	32
MAG104_07915	MAG104_107	5654	7483	+	1830	2094	197	10.6324	4.97184	0.467611	GTP-binding protein TypA/BipA	EF-Tu	antibiotic target alteration	Elfamycin	29.48
MAG104_08570	MAG104_131	3896	4801	+	906	618	12	6.33822	0.611723	0.0965135	HTH-type transcriptional activator RhaS	soxS	antibiotic target alteration; antibiotic efflux; reduced permeability to antibiotic	Multidrug	25.71
MAG104_08840	MAG104_141	4738	5931	-	1194	1441	7098	11.2142	274.558	24.4831	Elongation factor Tu	EF-Tu	antibiotic target alteration	Elfamycin	72.73
MAG104_09360	MAG104_161	131	595	+	465	363	8	7.25371	0.794582	0.109541	hypothetical protein	mexR	antibiotic target alteration; antibiotic efflux	Multidrug	27.59
MAG104_09380	MAG104_161	3307	4182	-	876	1127	55	11.9544	2.89975	0.242568	HTH-type transcriptional activator RhaS	soxS	antibiotic target alteration; antibiotic efflux; reduced permeability to antibiotic	Multidrug	24.75
MAG104_09680	MAG104_178	423	2354	-	1932	2602	230	12.5143	5.49823	0.439355	DNA gyrase subunit B	gyrB	antibiotic target alteration	Fluoroquinolone	62.6
MAG104_10250	MAG104_206	1118	2059	+	942	273	14	2.69289	0.686403	0.254895	HTH-type transcriptional activator RhaS	soxS	antibiotic target alteration; antibiotic efflux; reduced permeability to antibiotic	Multidrug	31.31
MAG104_10320	MAG104_210	2516	3208	-	693	241	34	3.2314	2.26594	0.701224	hypothetical protein	acrR	antibiotic target alteration; antibiotic efflux	Multidrug	40
MAG105_01670	MAG105_4	8663	11287	-	2625	267	4	0.945124	0.0703773	0.0744636	Elongation factor G%2C mitochondrial	fusA	antibiotic target alteration	Fusidic acid	24.06
MAG105_02140	MAG105_5	42464	43447	+	984	102	0	0.96319	0	0	HTH-type transcriptional activator RhaR	soxS	antibiotic target alteration; antibiotic efflux; reduced permeability to antibiotic	Multidrug	32.56
MAG105_02330	MAG105_6	16818	18077	-	1260	156	4	1.15043	0.146619	0.127447	UDP-N-acetylglucosamine 1-carboxyvinyltransferase 1	murA	antibiotic target alteration	Fosfomycin	30.73
MAG105_02340	MAG105_6	19438	20559	-	1122	106	2	0.877849	0.0823264	0.0937819	UDP-N-acetylglucosamine--N-acetylmuramyl-(pentapeptide) pyrophosphoryl-undecaprenol N-acetylglucosamine transferase	murG	antibiotic target alteration	Glycopeptide	28.95
MAG105_02360	MAG105_6	24509	26749	-	2241	192	6	0.796097	0.123655	0.155326	Stage V sporulation protein D	Penicillin-binding protein	antibiotic target alteration	β-lactam	29.24
MAG105_02485	MAG105_6	46768	49008	-	2241	234	4	0.970243	0.0824366	0.0849648	DNA gyrase subunit A	gyrA	antibiotic target alteration	Fluoroquinolone	32.28
MAG105_02670	MAG105_7	20907	22928	-	2022	234	4	1.07533	0.0913652	0.0849648	Peptidoglycan D%2CD-transpeptidase MrdA	Penicillin-binding protein	antibiotic target alteration	β-lactam	27.81
MAG105_03495	MAG105_10	3499	7203	+	3705	446	83	1.11854	1.03465	0.924993	DNA-directed RNA polymerase subunit beta	rpoB	antibiotic target alteration; antibiotic target replacement	Rifampicin	66.18
MAG105_03530	MAG105_10	14794	16044	+	1251	139	711	1.03244	26.2491	25.4244	Elongation factor Tu	EF-Tu	antibiotic target alteration	Elfamycin	66.91
MAG105_03540	MAG105_10	17221	18513	-	1293	101	12	0.725821	0.428632	0.590548	UDP-N-acetylglucosamine 1-carboxyvinyltransferase 2	murA	antibiotic target alteration	Fosfomycin	48.93
MAG105_04145	MAG105_12	43079	45232	+	2154	255	35	1.10002	0.750454	0.682218	Polyribonucleotide nucleotidyltransferase	rpsA	antibiotic target alteration	Pyrazinamide	46.58
MAG105_04480	MAG105_14	12634	14187	+	1554	171	2	1.02247	0.0594403	0.0581338	Major cardiolipin synthase ClsA	cls	antibiotic target alteration	Peptide	30.27
MAG105_04595	MAG105_14	35991	36578	+	588	71	4	1.12199	0.314184	0.280025	hypothetical protein	acrR	antibiotic target alteration; antibiotic efflux	Multidrug	23.62
MAG105_05855	MAG105_20	33592	34047	-	456	56	20	1.14112	2.02566	1.77516	putative HTH-type transcriptional regulator	soxR	antibiotic target alteration; antibiotic efflux	Multidrug	22.86
MAG105_05870	MAG105_20	35878	36462	+	585	51	4	0.810067	0.315796	0.389839	hypothetical protein	nalC	antibiotic efflux	Multidrug	25.82
MAG105_05890	MAG105_21	410	2335	-	1926	180	4	0.868406	0.0959192	0.110454	Selenocysteine-specific elongation factor	EF-Tu	antibiotic target alteration	Elfamycin	31.62
MAG105_06160	MAG105_22	19875	22355	-	2481	332	20	1.24342	0.37231	0.299424	DNA gyrase subunit A	gyrA	antibiotic target alteration	Fluoroquinolone	53.03
MAG105_06325	MAG105_23	18779	20359	+	1581	204	2	1.19896	0.0584252	0.0487298	Peptide chain release factor 3	fusA	antibiotic target alteration	Fusidic acid	28.78
MAG105_06550	MAG105_25	197	2269	-	2073	235	98	1.05336	2.18338	2.07278	Elongation factor G	fusA	antibiotic target alteration	Fusidic acid	36.5
MAG105_07145	MAG105_29	17149	17628	-	480	33	0	0.638821	0	0	hypothetical protein	soxR	antibiotic target alteration; antibiotic efflux	Multidrug	31.78
MAG105_07440	MAG105_32	4083	4817	-	735	77	0	0.973442	0	0	3-oxoacyl-[acyl-carrier-protein] reductase FabG	fabI	antibiotic target alteration	Disinfecting agents	24.41
MAG105_07560	MAG105_33	5285	6577	+	1293	149	8	1.07077	0.285755	0.266869	Folylpolyglutamate synthase	folC	antibiotic target alteration	Salicylic acid	32.71
MAG105_08415	MAG105_42	7571	9142	-	1572	148	14	0.874814	0.411318	0.470177	Major cardiolipin synthase ClsA	cls	antibiotic target alteration	Peptide	30.16
MAG105_08510	MAG105_43	7956	9758	+	1803	238	2	1.22656	0.0512314	0.0417684	Elongation factor 4	EF-Tu	antibiotic target alteration	Elfamycin	29.96
MAG105_08580	MAG105_44	7576	8961	-	1386	171	4	1.14641	0.13329	0.116268	Cardiolipin synthase	cls	antibiotic target alteration	Peptide	22.41
MAG105_08735	MAG105_46	9478	11379	-	1902	165	14	0.806084	0.339953	0.421735	putative ABC transporter ATP-binding protein YheS	eatAv	antibiotic target protection	Pleuromutilin	27.18
MAG105_08745	MAG105_46	12726	13778	-	1053	114	6	1.00597	0.263163	0.261602	D-alanine--D-alanine ligase	ddl	antibiotic target alteration	Glycopeptide	29.55
MAG105_08965	MAG105_50	5683	7686	-	2004	182	8	0.843879	0.184372	0.218481	DNA gyrase subunit B	gyrB	antibiotic target alteration	Fluoroquinolone	33.43
MAG106_00065	MAG106_1	19373	22225	-	2853	213	24	0.693721	0.388518	0.56005	DNA gyrase subunit A	gyrA	antibiotic target alteration	Fluoroquinolone	45.95
MAG106_00070	MAG106_1	22239	24182	-	1944	167	33	0.798228	0.784006	0.982183	DNA gyrase subunit B	gyrB	antibiotic target alteration	Fluoroquinolone	55.73
MAG106_00160	MAG106_1	39292	40248	+	957	64	8	0.621405	0.386082	0.621305	D-alanine--D-alanine ligase B	ddl	antibiotic target alteration	Glycopeptide	34.63
MAG106_00280	MAG106_1	71436	74303	-	2868	211	38	0.683613	0.611936	0.895151	Peptidoglycan glycosyltransferase MrdB	Penicillin-binding protein	antibiotic target alteration	β-lactam	24.49
MAG106_00295	MAG106_1	76045	77220	-	1176	86	24	0.679513	0.942553	1.3871	hypothetical protein	embR	antibiotic target alteration	Ethambutol	41.57
MAG106_00775	MAG106_3	6147	7385	+	1239	101	10	0.757455	0.372761	0.492123	Multidrug resistance protein MdtL	lmrA	antibiotic target alteration; antibiotic efflux	Multidrug	26.42
MAG106_00950	MAG106_3	45788	46513	+	726	35	6	0.447959	0.381695	0.852076	hypothetical protein	acrR	antibiotic target alteration; antibiotic efflux	Multidrug	39.34
MAG106_01775	MAG106_6	46644	47672	+	1029	70	26	0.632105	1.16697	1.84616	HTH-type transcriptional activator RhaR	soxS	antibiotic target alteration; antibiotic efflux; reduced permeability to antibiotic	Multidrug	28.89
MAG106_02690	MAG106_10	37516	38136	-	621	58	29	0.867847	2.15679	2.48522	50S ribosomal protein L3	rplC	antibiotic target alteration	Pleuromutilin	59.2
MAG106_02700	MAG106_10	38833	40932	-	2100	162	133	0.716807	2.92506	4.08067	Elongation factor G	fusA	antibiotic target alteration	Fusidic acid	58.5
MAG106_03780	MAG106_17	16667	17407	-	741	62	8	0.777464	0.498625	0.641348	hypothetical protein	acrR	antibiotic target alteration; antibiotic efflux	Multidrug	30.16
MAG106_04285	MAG106_21	13462	14187	+	726	51	4	0.65274	0.254463	0.389839	Sensory transduction protein LytR	uhpT	antibiotic target alteration	Fosfomycin	29.66
MAG106_04370	MAG106_22	20	1324	+	1305	73	2	0.519779	0.0707818	0.136177	UDP-N-acetylmuramoyl-L-alanyl-D-glutamate--2%2C6-diaminopimelate ligase	folC	antibiotic target alteration	Salicylic acid	30.38
MAG106_04375	MAG106_22	1362	2783	+	1422	64	0	0.418203	0	0	Folylpolyglutamate synthase	folC	antibiotic target alteration	Salicylic acid	35.87
MAG106_04610	MAG106_23	18124	19407	+	1284	76	44	0.549991	1.58267	2.87763	UDP-N-acetylglucosamine 1-carboxyvinyltransferase 1	murA	antibiotic target alteration	Fosfomycin	50.96
MAG106_05450	MAG106_32	775	1245	+	471	27	4	0.532659	0.39223	0.736362	Organic hydroperoxide resistance transcriptional regulator	mexR	antibiotic target alteration; antibiotic efflux	Multidrug	29.91
MAG106_05695	MAG106_34	3295	5361	+	2067	158	298	0.71027	6.65852	9.37463	Elongation factor G	fusA	antibiotic target alteration	Fusidic acid	35.13
MAG106_06455	MAG106_42	4991	5767	-	777	42	22	0.502267	1.30769	2.60357	Vegetative protein 296	eatAv	antibiotic target protection	Pleuromutilin	23.58
MAG106_06935	MAG106_48	7377	8108	-	732	31	4	0.393511	0.252378	0.641348	CDP-diacylglycerol--glycerol-3-phosphate 3-phosphatidyltransferase	pgsA	antibiotic target alteration	Peptide	27
MAG106_08250	MAG106_69	4924	8439	-	3516	247	166	0.652762	2.18052	3.34046	DNA-directed RNA polymerase subunit beta	rpoB	antibiotic target alteration; antibiotic target replacement	Rifampicin	58.83
MAG106_08295	MAG106_70	202	2049	+	1848	112	6	0.563148	0.149952	0.266274	Stage V sporulation protein D	Penicillin-binding protein	antibiotic target alteration	β-lactam	30.3
MAG106_08320	MAG106_70	7503	8627	+	1125	48	4	0.396456	0.164214	0.414204	UDP-N-acetylglucosamine--N-acetylmuramyl-(pentapeptide) pyrophosphoryl-undecaprenol N-acetylglucosamine transferase	murG	antibiotic target alteration	Glycopeptide	27.38
MAG106_08685	MAG106_77	5770	7608	+	1839	143	19	0.722539	0.477171	0.660409	GTP-binding protein TypA/BipA	EF-Tu	antibiotic target alteration	Elfamycin	25.98
MAG106_09410	MAG106_92	7834	8322	-	489	27	0	0.513052	0	0	3-oxoacyl-[acyl-carrier-protein] synthase 2	kasA	antibiotic target alteration	Isoniazid	38.99
MAG106_10545	MAG106_130	1839	3455	-	1617	122	10	0.701062	0.285622	0.407413	Peptide chain release factor 3	fusA	antibiotic target alteration	Fusidic acid	27.94
MAG106_10620	MAG106_133	1224	3968	-	2745	134	23	0.453596	0.386979	0.853136	Translation initiation factor IF-2	EF-Tu	antibiotic target alteration	Elfamycin	33.62
MAG106_10650	MAG106_134	3289	4062	+	774	28	0	0.336143	0	0	3-oxoacyl-[acyl-carrier-protein] reductase FabG	fabI	antibiotic target alteration	Disinfecting agents	31.46
MAG106_10920	MAG106_150	526	2334	-	1809	131	14	0.672883	0.35743	0.531192	Elongation factor 4	EF-Tu	antibiotic target alteration	Elfamycin	28.37
MAG107_00600	MAG107_3	33956	35749	-	1794	195	20	1.00999	0.514884	0.509789	Elongation factor 4	EF-Tu	antibiotic target alteration	Elfamycin	26.16
MAG107_00605	MAG107_3	36025	37251	-	1227	215	30	1.62817	1.12922	0.69355	3-oxoacyl-[acyl-carrier-protein] synthase 2	kasA	antibiotic target alteration	Isoniazid	37.96
MAG107_00615	MAG107_3	37627	38391	-	765	109	6	1.32395	0.362236	0.273602	3-oxoacyl-[acyl-carrier-protein] reductase FabG	fabI	antibiotic target alteration	Disinfecting agents	24.61
MAG107_00725	MAG107_4	5644	6612	+	969	107	0	1.02605	0	0	HTH-type transcriptional regulator CdhR	soxS	antibiotic target alteration; antibiotic efflux; reduced permeability to antibiotic	Multidrug	35.79
MAG107_00820	MAG107_4	21227	22480	-	1254	180	13	1.33377	0.478793	0.358976	UDP-N-acetylglucosamine 1-carboxyvinyltransferase	murA	antibiotic target alteration	Fosfomycin	49.88
MAG107_01070	MAG107_5	28654	31515	-	2862	318	30	1.03244	0.48412	0.46891	DNA gyrase subunit A	gyrA	antibiotic target alteration	Fluoroquinolone	45.86
MAG107_01475	MAG107_7	21030	21674	+	645	78	0	1.12368	0	0	hypothetical protein	nalC	antibiotic efflux	Multidrug	35.71
MAG107_01605	MAG107_8	1328	1948	+	621	60	6	0.897773	0.446233	0.497044	Nicotinamidase	pncA	antibiotic target alteration	Pyrazinamide	34.16
MAG107_01675	MAG107_8	18501	19109	+	609	75	0	1.14433	0	0	hypothetical protein	mexZ	antibiotic efflux	Multidrug	43.33
MAG107_01685	MAG107_8	21078	21701	+	624	77	4	1.1466	0.296058	0.258205	Response regulator protein TodT	uhpT	antibiotic target alteration	Fosfomycin	31.41
MAG107_01810	MAG107_9	8992	10620	-	1629	224	16	1.27771	0.453629	0.355032	Peptide chain release factor 3	fusA	antibiotic target alteration	Fusidic acid	26.97
MAG107_01925	MAG107_9	31932	33983	-	2052	302	145	1.36753	3.26357	2.38647	Elongation factor G-like protein	fusA	antibiotic target alteration	Fusidic acid	32.31
MAG107_02300	MAG107_12	2354	3295	-	942	78	4	0.769397	0.196115	0.254895	D-alanine--D-alanine ligase	ddl	antibiotic target alteration	Glycopeptide	30.36
MAG107_02340	MAG107_12	12443	14350	-	1908	230	6	1.1201	0.145236	0.129664	putative peptidoglycan D%2CD-transpeptidase PenA	Penicillin-binding protein	antibiotic target alteration	β-lactam	38.69
MAG107_03810	MAG107_25	6072	8060	-	1989	237	6	1.10719	0.139322	0.125834	Peptidoglycan D%2CD-transpeptidase MrdA	Penicillin-binding protein	antibiotic target alteration	β-lactam	25.59
MAG107_04065	MAG107_28	2921	3598	+	678	84	16	1.15121	1.08991	0.946751	Response regulator protein TmoT	uhpT	antibiotic target alteration	Fosfomycin	28.8
MAG107_04290	MAG107_30	6063	6485	+	423	33	0	0.724904	0	0	hypothetical protein	marR	antibiotic target alteration; antibiotic efflux	Multidrug	25.58
MAG107_04310	MAG107_30	9334	11313	+	1980	181	2	0.849415	0.0466516	0.054922	DNA topoisomerase 4 subunit B	gyrB	antibiotic target alteration	Fluoroquinolone	36.18
MAG107_04315	MAG107_30	11327	14146	+	2820	353	6	1.16314	0.0982662	0.0844835	DNA topoisomerase 4 subunit A	gyrA	antibiotic target alteration	Fluoroquinolone	34.69
MAG107_04720	MAG107_35	8857	9486	+	630	76	0	1.12093	0	0	hypothetical protein	acrR	antibiotic target alteration; antibiotic efflux	Multidrug	28
MAG107_04785	MAG107_36	4800	5267	-	468	52	0	1.03244	0	0	putative HTH-type transcriptional regulator	soxR	antibiotic target alteration; antibiotic efflux	Multidrug	30.84
MAG107_04925	MAG107_37	10429	11232	+	804	83	12	0.959243	0.68933	0.718618	Thymidylate synthase	thyA	antibiotic target alteration	Salicylic acid	67.82
MAG107_05745	MAG107_48	10864	13374	-	2511	120	0	0.44406	0	0	DNA gyrase subunit B	gyrB	antibiotic target alteration	Fluoroquinolone	51.83
MAG107_05770	MAG107_49	2466	3065	-	600	62	0	0.960168	0	0	CDP-diacylglycerol--glycerol-3-phosphate 3-phosphatidyltransferase	pgsA	antibiotic target alteration	Peptide	33.51
MAG107_06260	MAG107_55	6692	9394	+	2703	387	39	1.33037	0.666378	0.500897	Translation initiation factor IF-2	EF-Tu	antibiotic target alteration	Elfamycin	30.11
MAG107_06575	MAG107_60	6984	7997	+	1014	133	0	1.21877	0	0	HTH-type transcriptional regulator SyrM 1	mexT	antibiotic efflux	Multidrug	24.63
MAG107_06695	MAG107_62	10210	12720	+	2511	225	20	0.832612	0.367862	0.441817	DNA gyrase subunit B	gyrB	antibiotic target alteration	Fluoroquinolone	51.83
MAG107_08425	MAG107_97	196	1113	+	918	341	452	3.45158	22.7404	6.58839	Elongation factor Tu	EF-Tu	antibiotic target alteration	Elfamycin	81.64
MAG107_08465	MAG107_97	4863	8996	+	4134	747	169	1.67902	1.88807	1.1245	DNA-directed RNA polymerase subunit beta	rpoB	antibiotic target alteration; antibiotic target replacement	Rifampicin	56.38
MAG107_08795	MAG107_106	4493	5110	-	618	44	0	0.661563	0	0	Response regulator protein TodT	uhpT	antibiotic target alteration	Fosfomycin	29.56
MAG107_08905	MAG107_109	245	4222	+	3978	510	181	1.19128	2.10143	1.76402	DNA-directed RNA polymerase subunit beta'	rpoC	antibiotic target alteration	Peptide	49.95
MAG107_08940	MAG107_110	4732	5346	+	615	35	2	0.52881	0.150195	0.284025	Response regulator protein TmoT	uhpT	antibiotic target alteration	Fosfomycin	35.23
MAG107_09895	MAG107_139	1964	2614	-	651	48	4	0.685121	0.283779	0.414204	Response regulator protein TodT	uhpT	antibiotic target alteration	Fosfomycin	38.1
MAG108_00080	MAG108_1	13571	15316	-	1746	62	8	0.329955	0.211616	0.641348	Sensor histidine kinase RcsC	basR	antibiotic target alteration; antibiotic efflux	Peptide	32.8
MAG108_00235	MAG108_4	5285	5914	-	630	40	0	0.589965	0	0	hypothetical protein	acrR	antibiotic target alteration; antibiotic efflux	Multidrug	44.68
MAG108_00710	MAG108_15	1121	3280	-	2160	148	42	0.63667	0.898044	1.41053	Polyribonucleotide nucleotidyltransferase	rpsA	antibiotic target alteration	Pyrazinamide	30.08
MAG108_00740	MAG108_15	8163	8666	-	504	23	0	0.424037	0	0	Transcriptional regulator SlyA	marR	antibiotic target alteration; antibiotic efflux	Multidrug	29.73
MAG108_01340	MAG108_32	1870	2820	-	951	39	0	0.381058	0	0	D-alanine--D-alanine ligase B	ddl	antibiotic target alteration	Glycopeptide	34.56
MAG108_01475	MAG108_36	5406	6596	+	1191	132	166	1.02984	6.43722	6.25071	Elongation factor Tu	EF-Tu	antibiotic target alteration	Elfamycin	76.96
MAG108_01545	MAG108_38	4471	5091	+	621	30	0	0.448886	0	0	hypothetical protein	acrR	antibiotic target alteration; antibiotic efflux	Multidrug	43.75
MAG108_02170	MAG108_58	3111	4097	+	987	40	0	0.376573	0	0	Narbonolide/10-deoxymethynolide synthase PikA2%2C modules 3 and 4	mexS	antibiotic efflux	Multidrug	27.14
MAG108_02245	MAG108_61	3941	6121	+	2181	98	12	0.41752	0.254113	0.608626	Catalase-peroxidase	katG	antibiotic target alteration	Isoniazid	56.35
MAG108_03050	MAG108_88	3047	5497	+	2451	156	15	0.591409	0.282651	0.477927	DNA gyrase subunit B	gyrB	antibiotic target alteration	Aminocoumarin	69.09
MAG108_03360	MAG108_101	2522	3817	-	1296	42	8	0.301128	0.285093	0.946751	UDP-N-acetylglucosamine 1-carboxyvinyltransferase	murA	antibiotic target alteration	Fosfomycin	35.25
MAG108_03410	MAG108_102	4599	5141	-	543	30	2	0.513367	0.170111	0.331363	hypothetical protein	mexR	antibiotic target alteration; antibiotic efflux	Multidrug	28
MAG108_03710	MAG108_115	4798	5484	-	687	31	0	0.419287	0	0	putative peptidoglycan D%2CD-transpeptidase FtsI	Penicillin-binding protein	antibiotic target alteration	β-lactam	32.04
MAG108_03905	MAG108_124	1522	2034	+	513	30	1	0.543389	0.0900294	0.165681	hypothetical protein	mexR	antibiotic target alteration; antibiotic efflux	Multidrug	31.68
MAG108_04435	MAG108_148	309	1277	-	969	45	0	0.431515	0	0	Quinone oxidoreductase 1	mexS	antibiotic efflux	Multidrug	29.57
MAG108_04735	MAG108_162	343	1338	+	996	54	0	0.50378	0	0	Narbonolide/10-deoxymethynolide synthase PikA2%2C modules 3 and 4	mexS	antibiotic efflux	Multidrug	28.07
MAG108_04795	MAG108_165	634	1206	+	573	26	2	0.421624	0.161205	0.382342	HTH-type transcriptional repressor ComR	mexZ	antibiotic efflux	Multidrug	47.83
MAG108_05660	MAG108_204	2401	3090	+	690	29	12	0.390531	0.803219	2.05674	Transcriptional regulatory protein CusR	basR	antibiotic target alteration; antibiotic efflux	Peptide	45.66
MAG108_05820	MAG108_211	2182	4005	-	1824	110	7	0.56037	0.177245	0.316301	GTP-binding protein TypA/BipA	EF-Tu	antibiotic target alteration	Elfamycin	28.42
MAG108_05965	MAG108_218	1931	4165	+	2235	111	2	0.461479	0.0413289	0.0895575	Biosynthetic peptidoglycan transglycosylase	Penicillin-binding protein	antibiotic target alteration	β-lactam	21.9
MAG108_06540	MAG108_250	46	843	+	798	32	3	0.372609	0.173628	0.465979	hypothetical protein	pncA	antibiotic target alteration	Pyrazinamide	37.31
MAG108_06750	MAG108_262	480	1313	+	834	47	8	0.523647	0.443022	0.846033	Enoyl-[acyl-carrier-protein] reductase [NADH] FabI	fabI	antibiotic target alteration	Disinfecting agents	49.8
MAG108_07465	MAG108_307	2466	3272	-	807	41	0	0.472082	0	0	Thymidylate synthase	thyA	antibiotic target alteration	Salicylic acid	58.58
MAG108_08245	MAG108_360	172	1143	-	972	47	4	0.449302	0.190062	0.423016	Quinone oxidoreductase 1	mexS	antibiotic efflux	Multidrug	30.11
MAG108_09020	MAG108_416	507	2756	+	2250	100	0	0.412975	0	0	DNA topoisomerase 4 subunit A	gyrA	antibiotic target alteration	Fluoroquinolone	38.18
MAG108_09135	MAG108_426	1133	2674	+	1542	74	0	0.445917	0	0	FAD-containing monooxygenase EthA	ethA	antibiotic target alteration	Ethionamide	44.19
MAG108_09275	MAG108_441	142	1536	+	1395	69	3	0.459602	0.0993228	0.216106	Cardiolipin synthase A	cls	antibiotic target alteration	Peptide	26.87
MAG109_00025	MAG109_1	6024	6518	-	495	82	0	1.53927	0	0	Transcriptional regulator SlyA	mexR	antibiotic target alteration; antibiotic efflux	Multidrug	30.71
MAG109_00455	MAG109_1	105105	107531	-	2427	612	79	2.34309	1.50335	0.64161	DNA gyrase subunit A	gyrA	antibiotic target alteration	Fluoroquinolone	60.43
MAG109_01030	MAG109_3	20568	22364	-	1797	377	20	1.9494	0.514024	0.263684	Elongation factor 4	EF-Tu	antibiotic target alteration	Elfamycin	27.2
MAG109_02730	MAG109_7	31019	32761	+	1743	370	24	1.97247	0.635939	0.322407	Peptidoglycan D%2CD-transpeptidase MrdA	Penicillin-binding protein	antibiotic target alteration	β-lactam	22.83
MAG109_03410	MAG109_9	37141	38334	-	1194	266	532	2.07007	20.5783	9.94089	Elongation factor Tu	EF-Tu	antibiotic target alteration	Elfamycin	73.3
MAG109_03555	MAG109_10	7420	9045	-	1626	287	10	1.64009	0.284041	0.173186	Peptide chain release factor 3	fusA	antibiotic target alteration	Fusidic acid	30.33
MAG109_03890	MAG109_11	13057	13791	-	735	146	0	1.84575	0	0	Transcriptional regulatory protein BtsR	basR	antibiotic target alteration; antibiotic efflux	Peptide	30.53
MAG109_04075	MAG109_11	50567	51427	+	861	219	0	2.36346	0	0	HTH-type transcriptional activator RhaR	soxS	antibiotic target alteration; antibiotic efflux; reduced permeability to antibiotic	Multidrug	31.25
MAG109_04485	MAG109_13	40688	43171	-	2484	385	29	1.44018	0.539198	0.374397	Translation initiation factor IF-2	EF-Tu	antibiotic target alteration	Elfamycin	30.74
MAG109_04665	MAG109_14	30971	31813	-	843	213	4	2.34779	0.219146	0.0933417	HTH-type transcriptional activator RhaR	soxS	antibiotic target alteration; antibiotic efflux; reduced permeability to antibiotic	Multidrug	29
MAG109_04775	MAG109_15	6224	8290	-	2067	502	42	2.25668	0.938449	0.415854	DNA gyrase subunit B	gyrB	antibiotic target alteration	Fluoroquinolone	69.41
MAG109_04895	MAG109_15	29908	31254	-	1347	303	45	2.09017	1.54293	0.738185	NADH dehydrogenase-like protein	ndh	antibiotic target alteration	Isoniazid	35.13
MAG109_06295	MAG109_23	13797	14735	-	939	190	27	1.88016	1.32801	0.706326	D-alanine--D-alanine ligase B	ddl	antibiotic target alteration	Glycopeptide	35.97
MAG109_06450	MAG109_24	24392	26218	-	1827	337	24	1.71395	0.606701	0.353978	GTP-binding protein TypA/BipA	EF-Tu	antibiotic target alteration	Elfamycin	30.13
MAG109_06625	MAG109_25	30818	31669	+	852	217	14	2.36661	0.75891	0.320674	HTH-type transcriptional activator RhaR	soxS	antibiotic target alteration; antibiotic efflux; reduced permeability to antibiotic	Multidrug	31.52
MAG109_07210	MAG109_30	11189	12055	-	867	227	14	2.43284	0.74578	0.306547	HTH-type transcriptional activator RhaR	soxS	antibiotic target alteration; antibiotic efflux; reduced permeability to antibiotic	Multidrug	28.28
MAG109_07560	MAG109_33	529	2508	-	1980	476	62	2.23382	1.4462	0.647411	Stage V sporulation protein D	Penicillin-binding protein	antibiotic target alteration	β-lactam	26.41
MAG109_08740	MAG109_43	15823	17088	-	1266	267	30	1.95968	1.09443	0.558477	UDP-N-acetylglucosamine 1-carboxyvinyltransferase 1	murA	antibiotic target alteration	Fosfomycin	58.57
MAG109_09070	MAG109_47	6693	7304	-	612	115	4	1.74604	0.301863	0.172885	hypothetical protein	mexZ	antibiotic efflux	Multidrug	33.33
MAG109_09155	MAG109_48	4743	6803	-	2061	327	140	1.47427	3.13727	2.12802	Elongation factor G	fusA	antibiotic target alteration	Fusidic acid	39.28
MAG109_09490	MAG109_53	5342	6073	-	732	113	4	1.43441	0.252378	0.175945	HTH-type transcriptional activator RhaR	soxS	antibiotic target alteration; antibiotic efflux; reduced permeability to antibiotic	Multidrug	35.11
MAG109_10165	MAG109_67	2769	3659	+	891	125	0	1.30358	0	0	HTH-type transcriptional activator RhaS	soxS	antibiotic target alteration; antibiotic efflux; reduced permeability to antibiotic	Multidrug	34.62
MAG11_00210	MAG11_1	51808	55788	-	3981	2336	6	5.4524	0.0696083	0.0127665	Sensor histidine kinase RcsC	soxS	antibiotic target alteration; antibiotic efflux; reduced permeability to antibiotic	Multidrug	29.81
MAG11_00380	MAG11_2	41403	42242	-	840	584	0	6.46012	0	0	HTH-type transcriptional activator RhaS	soxS	antibiotic target alteration; antibiotic efflux; reduced permeability to antibiotic	Multidrug	27.62
MAG11_00825	MAG11_6	244	1149	-	906	1023	2	10.4919	0.101954	0.00971739	Melibiose operon regulatory protein	soxS	antibiotic target alteration; antibiotic efflux; reduced permeability to antibiotic	Multidrug	27.45
MAG11_00835	MAG11_6	2553	3425	-	873	778	0	8.2808	0	0	HTH-type transcriptional activator RhaS	soxS	antibiotic target alteration; antibiotic efflux; reduced permeability to antibiotic	Multidrug	29.47
MAG11_01435	MAG11_11	1463	2146	+	684	1367	10	18.5703	0.675221	0.0363602	Response regulator MprA	phoP	antibiotic target alteration; antibiotic efflux; resistance by absence	Multidrug	31.65
MAG11_02705	MAG11_27	286	2376	-	2091	2621	1340	11.6472	29.5973	2.54117	Elongation factor G	fusA	antibiotic target alteration	Fusidic acid	75.61
MAG11_03125	MAG11_33	12137	12775	-	639	411	0	5.97651	0	0	hypothetical protein	acrR	antibiotic target alteration; antibiotic efflux	Multidrug	26.54
MAG11_04360	MAG11_62	2322	3554	-	1233	1145	0	8.62877	0	0	D-inositol-3-phosphate glycosyltransferase	mshA	antibiotic target alteration	Isoniazid	25.38
MAG11_05970	MAG11_112	989	1558	-	570	574	120	9.35715	9.72318	1.03912	50S ribosomal protein L6	fusE	antibiotic target alteration	Fusidic acid	43.78
MAG11_06055	MAG11_113	3730	4524	-	795	1063	27	12.4243	1.56855	0.126248	Thymidylate synthase	thyA	antibiotic target alteration	Salicylic acid	61.74
MAG11_06410	MAG11_128	31	1467	-	1437	1626	16	10.5141	0.514239	0.0489097	Major cardiolipin synthase ClsA	cls	antibiotic target alteration	Peptide	36.42
MAG11_07040	MAG11_162	13	2412	+	2400	2748	4	10.6393	0.0769752	0.007235	Sensor histidine kinase RcsC	soxS	antibiotic target alteration; antibiotic efflux; reduced permeability to antibiotic	Multidrug	28.85
MAG11_07840	MAG11_209	1322	1960	-	639	688	4	10.0045	0.289109	0.0288979	Thymidylate synthase	thyA	antibiotic target alteration	Salicylic acid	24.43
MAG11_08295	MAG11_240	1395	1841	+	447	412	0	8.56439	0	0	hypothetical protein	mexR	antibiotic target alteration; antibiotic efflux	Multidrug	26.27
MAG11_08745	MAG11_269	904	1578	+	675	1237	2	17.0284	0.136845	0.00803629	Transcriptional regulatory protein SrrA	phoP	antibiotic target alteration; antibiotic efflux; resistance by absence	Multidrug	28.9
MAG11_08830	MAG11_278	42	1475	-	1434	7457	98	48.3194	3.1563	0.0653216	Cardiolipin synthase	cls	antibiotic target alteration	Peptide	21.32
MAG110_00405	MAG110_4	18109	18723	+	615	25	0	0.377721	0	0	hypothetical protein	acrR	antibiotic target alteration; antibiotic efflux	Multidrug	33.33
MAG110_00640	MAG110_6	22842	25370	+	2529	143	6	0.525405	0.109573	0.20855	DNA gyrase subunit A	gyrA	antibiotic target alteration	Fluoroquinolone	48.34
MAG110_01775	MAG110_19	15185	17137	-	1953	116	0	0.551903	0	0	DNA gyrase subunit B	gyrB	antibiotic target alteration	Fluoroquinolone	32.21
MAG110_03460	MAG110_48	11522	12922	-	1401	69	2	0.457633	0.0659316	0.144071	Glycerol-3-phosphate transporter	glpT	antibiotic target alteration	Fosfomycin	43.36
MAG110_04140	MAG110_62	2248	3006	+	759	44	0	0.538664	0	0	Arabinose operon regulatory protein	soxS	antibiotic target alteration; antibiotic efflux; reduced permeability to antibiotic	Multidrug	30.88
MAG110_04245	MAG110_65	1260	2408	-	1149	53	0	0.42861	0	0	UDP-N-acetylglucosamine--N-acetylmuramyl-(pentapeptide) pyrophosphoryl-undecaprenol N-acetylglucosamine transferase	murG	antibiotic target alteration	Glycopeptide	27.91
MAG110_04270	MAG110_65	8056	10167	-	2112	116	0	0.510353	0	0	Stage V sporulation protein D	Penicillin-binding protein	antibiotic target alteration	β-lactam	22.59
MAG110_04400	MAG110_68	8229	10019	-	1791	83	0	0.430615	0	0	Elongation factor 4	EF-Tu	antibiotic target alteration	Elfamycin	29.35
MAG110_04500	MAG110_71	5238	8027	-	2790	178	4	0.59282	0.0662152	0.111695	DNA topoisomerase 4 subunit A	gyrA	antibiotic target alteration	Fluoroquinolone	30.68
MAG110_05150	MAG110_87	620	1609	+	990	46	0	0.431747	0	0	UDP-3-O-acylglucosamine N-acyltransferase	lpxA	antibiotic target alteration	Peptide	23.12
MAG110_05905	MAG110_109	177	1088	+	912	56	66	0.570558	3.34234	5.85802	Elongation factor Tu	EF-Tu	antibiotic target alteration	Elfamycin	65.56
MAG110_05945	MAG110_109	4310	8098	+	3789	241	8	0.591016	0.0975141	0.164994	DNA-directed RNA polymerase subunit beta	rpoB	antibiotic target alteration; antibiotic target replacement	Rifampicin	51.31
MAG110_06685	MAG110_134	2786	4369	+	1584	100	0	0.586613	0	0	Cardiolipin synthase	cls	antibiotic target alteration	Peptide	34.08
MAG110_07490	MAG110_168	2734	4890	-	2157	135	28	0.581554	0.599528	1.03091	Elongation factor G	fusA	antibiotic target alteration	Fusidic acid	30.11
MAG110_07815	MAG110_183	3367	4383	-	1017	51	0	0.465968	0	0	D-alanine--D-alanine ligase A	ddl	antibiotic target alteration	Glycopeptide	29.33
MAG111_00525	MAG111_1	123563	124450	-	888	427	184	4.46809	9.56988	2.14183	HTH-type transcriptional activator RhaR	soxS	antibiotic target alteration; antibiotic efflux; reduced permeability to antibiotic	Multidrug	30.48
MAG111_01250	MAG111_2	109128	110060	+	933	273	197	2.71887	9.75184	3.58673	D-alanine--D-alanine ligase B	ddl	antibiotic target alteration	Glycopeptide	32.94
MAG111_01790	MAG111_3	90424	91614	-	1191	515	2423	4.01793	93.9601	23.3852	Elongation factor Tu	EF-Tu	antibiotic target alteration	Elfamycin	73.35
MAG111_01820	MAG111_3	99628	103779	-	4152	1716	1260	3.84031	14.0157	3.64963	DNA-directed RNA polymerase subunit beta	rpoB	antibiotic target alteration; antibiotic target replacement	Rifampicin	56.5
MAG111_01870	MAG111_4	1679	3481	-	1803	608	371	3.13339	9.50342	3.03295	Elongation factor 4	EF-Tu	antibiotic target alteration	Elfamycin	25.72
MAG111_04240	MAG111_9	22914	24104	-	1191	578	1856	4.50944	71.9727	15.9605	Elongation factor Tu-A	EF-Tu	antibiotic target alteration	Elfamycin	72.84
MAG111_05215	MAG111_12	8028	10127	-	2100	809	626	3.57961	13.7676	3.8461	Biosynthetic peptidoglycan transglycosylase	Penicillin-binding protein	antibiotic target alteration	β-lactam	22.37
MAG111_05395	MAG111_12	52084	52683	-	600	141	2	2.18361	0.15395	0.0705027	Fatty acid metabolism regulator protein	acrR	antibiotic target alteration; antibiotic efflux	Multidrug	24.48
MAG111_05655	MAG111_13	45198	47804	-	2607	961	465	3.42522	8.23785	2.40505	Translation initiation factor IF-2	EF-Tu	antibiotic target alteration	Elfamycin	30.86
MAG111_06035	MAG111_15	12252	13346	+	1095	415	42	3.52161	1.77148	0.503033	HTH-type transcriptional activator RhaS	soxS	antibiotic target alteration; antibiotic efflux; reduced permeability to antibiotic	Multidrug	32.99
MAG111_06715	MAG111_18	27159	28133	-	975	447	2	4.26	0.0947387	0.0222391	HTH-type transcriptional activator RhaR	soxS	antibiotic target alteration; antibiotic efflux; reduced permeability to antibiotic	Multidrug	30.86
MAG111_06770	MAG111_19	3472	4782	+	1311	542	16	3.84152	0.563662	0.146729	HTH-type transcriptional activator RhaS	soxS	antibiotic target alteration; antibiotic efflux; reduced permeability to antibiotic	Multidrug	27.55
MAG111_06780	MAG111_19	6414	8546	+	2133	958	1290	4.17332	27.9319	6.69298	Elongation factor G	fusA	antibiotic target alteration	Fusidic acid	37.57
MAG111_07045	MAG111_21	830	2899	-	2070	726	457	3.25891	10.1964	3.12878	Polyribonucleotide nucleotidyltransferase	rpsA	antibiotic target alteration	Pyrazinamide	56.34
MAG111_07690	MAG111_25	7987	9948	-	1962	817	239	3.86928	5.62601	1.45402	Stage V sporulation protein D	Penicillin-binding protein	antibiotic target alteration	β-lactam	32.8
MAG111_07910	MAG111_27	10704	12299	-	1596	624	120	3.63294	3.47256	0.955854	Peptide chain release factor 3	fusA	antibiotic target alteration	Fusidic acid	29.38
MAG111_08105	MAG111_29	5475	7376	-	1902	888	188	4.3382	4.56509	1.0523	DNA gyrase subunit B	gyrB	antibiotic target alteration	Fluoroquinolone	55.54
MAG111_08335	MAG111_31	10039	10977	+	939	197	6	1.94943	0.295112	0.151384	HTH-type transcriptional activator RhaR	soxS	antibiotic target alteration; antibiotic efflux; reduced permeability to antibiotic	Multidrug	24.49
MAG111_08925	MAG111_37	3994	4635	+	642	250	6	3.61836	0.431636	0.119291	hypothetical protein	nalC	antibiotic efflux	Multidrug	29.59
MAG111_09165	MAG111_40	973	2991	-	2019	737	363	3.39186	8.30371	2.44813	Methionine--tRNA ligase	ileS	antibiotic target alteration	Mupirocin	25.1
MAG111_09245	MAG111_41	1482	3959	-	2478	1231	1221	4.61598	22.7571	4.93007	DNA gyrase subunit A	gyrA	antibiotic target alteration	Fluoroquinolone	57.11
MAG111_09325	MAG111_42	1428	2693	-	1266	516	103	3.78724	3.75756	0.992162	UDP-N-acetylglucosamine 1-carboxyvinyltransferase 1	murA	antibiotic target alteration	Fosfomycin	34.19
MAG111_09490	MAG111_45	1077	2888	-	1812	849	947	4.35368	24.1376	5.54418	GTP-binding protein TypA/BipA	EF-Tu	antibiotic target alteration	Elfamycin	29.76
MAG111_09875	MAG111_55	432	851	+	420	117	2	2.58847	0.219929	0.0849648	HTH-type transcriptional regulator MhqR	marR	antibiotic target alteration; antibiotic efflux	Multidrug	25
MAG112_01260	MAG112_6	12420	14912	+	2493	1094	112	4.07757	2.0749	0.508857	Peptidoglycan D%2CD-transpeptidase FtsI	Penicillin-binding protein	antibiotic target alteration	β-lactam	23.18
MAG112_01660	MAG112_8	24127	25410	+	1284	509	102	3.68349	3.66891	0.996042	UDP-N-acetylglucosamine 1-carboxyvinyltransferase 2	murA	antibiotic target alteration	Fosfomycin	46.3
MAG112_02045	MAG112_11	12723	13583	-	861	411	27	4.43553	1.44831	0.326525	HTH-type transcriptional activator RhaR	soxS	antibiotic target alteration; antibiotic efflux; reduced permeability to antibiotic	Multidrug	27
MAG112_02175	MAG112_12	5396	7999	+	2604	1328	20	4.73875	0.354724	0.0748561	Elongation factor G%2C mitochondrial	fusA	antibiotic target alteration	Fusidic acid	23.97
MAG112_02265	MAG112_12	27678	29234	+	1557	789	65	4.70864	1.92809	0.409479	putative cardiolipin synthase YwiE	cls	antibiotic target alteration	Peptide	32.01
MAG112_02885	MAG112_17	16779	19232	+	2454	1297	237	4.91102	4.46042	0.908246	Translation initiation factor IF-2	EF-Tu	antibiotic target alteration	Elfamycin	27.39
MAG112_02915	MAG112_17	23320	25479	+	2160	1184	357	5.09336	7.63337	1.49869	Polyribonucleotide nucleotidyltransferase	rpsA	antibiotic target alteration	Pyrazinamide	42.98
MAG112_04860	MAG112_39	7551	8804	-	1254	633	0	4.69043	0	0	UDP-N-acetylglucosamine 1-carboxyvinyltransferase 1	murA	antibiotic target alteration	Fosfomycin	29.62
MAG112_05215	MAG112_44	7078	7932	+	855	447	19	4.8579	1.02634	0.211272	hypothetical protein	soxS	antibiotic target alteration; antibiotic efflux; reduced permeability to antibiotic	Multidrug	43.28
MAG112_05350	MAG112_46	7942	10185	-	2244	1077	63	4.45964	1.29664	0.29075	DNA gyrase subunit A	gyrA	antibiotic target alteration	Fluoroquinolone	35.28
MAG112_05355	MAG112_46	10344	12323	-	1980	1011	68	4.74452	1.58615	0.334313	DNA gyrase subunit B	gyrB	antibiotic target alteration	Fluoroquinolone	33.74
MAG112_05870	MAG112_53	6357	8162	+	1806	950	2	4.88779	0.0511463	0.0104641	Stage V sporulation protein D	Penicillin-binding protein	antibiotic target alteration	β-lactam	27.41
MAG112_06510	MAG112_65	1514	4093	-	2580	1406	218	5.06375	3.90246	0.770666	DNA gyrase subunit A	gyrA	antibiotic target alteration	Fluoroquinolone	49.88
MAG112_06520	MAG112_65	4654	6636	-	1983	1058	89	4.95758	2.07286	0.418119	DNA gyrase subunit B	gyrB	antibiotic target alteration	Fluoroquinolone	57.03
MAG112_06585	MAG112_66	9128	10741	-	1614	806	75	4.64022	2.14615	0.46251	Peptide chain release factor 3	fusA	antibiotic target alteration	Fusidic acid	28.22
MAG112_06870	MAG112_73	4128	5234	-	1107	521	47	4.37317	1.96088	0.448389	Putative glycosyltransferase EpsF	mshA	antibiotic target alteration	Isoniazid	32.85
MAG112_07245	MAG112_82	4376	8200	-	3825	2390	1109	5.80595	13.3907	2.30637	DNA-directed RNA polymerase subunit beta	rpoB	antibiotic target alteration; antibiotic target replacement	Rifampicin	64.38
MAG112_07455	MAG112_86	5806	6669	+	864	366	66	3.93617	3.52803	0.896309	HTH-type transcriptional activator RhaS	soxS	antibiotic target alteration; antibiotic efflux; reduced permeability to antibiotic	Multidrug	29.29
MAG112_07555	MAG112_89	5517	6800	-	1284	466	49	3.37231	1.76252	0.522643	Protein-glutamate methylesterase/protein-glutamine glutaminase	soxS	antibiotic target alteration; antibiotic efflux; reduced permeability to antibiotic	Multidrug	21.36
MAG112_07875	MAG112_98	7204	8211	-	1008	551	95	5.07923	4.35276	0.856973	HTH-type transcriptional activator RhaR	soxS	antibiotic target alteration; antibiotic efflux; reduced permeability to antibiotic	Multidrug	27.27
MAG112_07955	MAG112_101	5462	6571	-	1110	589	54	4.93059	2.24684	0.455694	D-alanine--D-alanine ligase	ddl	antibiotic target alteration	Glycopeptide	40
MAG112_08460	MAG112_119	3511	4260	-	750	398	66	4.93093	4.06429	0.824244	FMN reductase [NAD(P)H]	nfsA	antibiotic target alteration	Nitrofurantoin	36.76
MAG112_08800	MAG112_133	3615	4928	-	1314	588	53	4.15804	1.86287	0.448016	Cardiolipin synthase	cls	antibiotic target alteration	Peptide	29.98
MAG113_00040	MAG113_1	7621	9231	-	1611	88	4	0.507568	0.114674	0.225929	Protein-glutamate methylesterase/protein-glutamine glutaminase	soxS	antibiotic target alteration; antibiotic efflux; reduced permeability to antibiotic	Multidrug	29.36
MAG113_00080	MAG113_1	20657	22201	+	1545	63	0	0.378895	0	0	Protein-glutamate methylesterase/protein-glutamine glutaminase	soxS	antibiotic target alteration; antibiotic efflux; reduced permeability to antibiotic	Multidrug	24.24
MAG113_00150	MAG113_1	43799	44647	+	849	46	2	0.503451	0.108799	0.216106	HTH-type transcriptional activator RhaR	soxS	antibiotic target alteration; antibiotic efflux; reduced permeability to antibiotic	Multidrug	32.53
MAG113_01130	MAG113_8	14229	15512	-	1284	100	12	0.723672	0.431636	0.596453	UDP-N-acetylglucosamine 1-carboxyvinyltransferase 2	murA	antibiotic target alteration	Fosfomycin	48.93
MAG113_01385	MAG113_10	20455	21372	+	918	38	0	0.384634	0	0	HTH-type transcriptional activator RhaR	soxS	antibiotic target alteration; antibiotic efflux; reduced permeability to antibiotic	Multidrug	29.29
MAG113_01415	MAG113_11	2850	3689	+	840	36	2	0.398226	0.109965	0.276136	HTH-type transcriptional activator RhaS	soxS	antibiotic target alteration; antibiotic efflux; reduced permeability to antibiotic	Multidrug	24.76
MAG113_01805	MAG113_16	5393	6784	-	1392	75	2	0.500644	0.0663579	0.132545	Peptidoglycan D%2CD-transpeptidase MrdA	Penicillin-binding protein	antibiotic target alteration	β-lactam	25.58
MAG113_02305	MAG113_21	13216	14259	-	1044	47	8	0.418316	0.353909	0.846033	putative zinc-type alcohol dehydrogenase-like protein YdjJ	mexS	antibiotic efflux	Multidrug	26.98
MAG113_02575	MAG113_25	6904	9183	-	2280	140	4	0.570558	0.0810265	0.142013	DNA gyrase subunit A	gyrA	antibiotic target alteration	Fluoroquinolone	33.15
MAG113_02580	MAG113_25	9624	11612	-	1989	120	6	0.5606	0.139322	0.248522	DNA gyrase subunit B	gyrB	antibiotic target alteration	Fluoroquinolone	32.72
MAG113_03085	MAG113_32	1427	2473	-	1047	64	14	0.567989	0.617566	1.08728	Galactitol 1-phosphate 5-dehydrogenase	mexS	antibiotic efflux	Multidrug	25.1
MAG113_03430	MAG113_37	7043	9274	+	2232	112	0	0.466263	0	0	Stage V sporulation protein D	Penicillin-binding protein	antibiotic target alteration	β-lactam	24.88
MAG113_03650	MAG113_41	11844	13391	-	1548	60	2	0.360153	0.0596707	0.165681	HTH-type transcriptional activator RhaR	uhpT	antibiotic target alteration	Fosfomycin	28.32
MAG113_04180	MAG113_51	3552	7283	+	3732	220	40	0.547757	0.495017	0.903717	DNA-directed RNA polymerase subunit beta	rpoB	antibiotic target alteration; antibiotic target replacement	Rifampicin	69.01
MAG113_04195	MAG113_52	1319	3127	-	1809	125	18	0.642064	0.459553	0.715744	Elongation factor 4	EF-Tu	antibiotic target alteration	Elfamycin	28.74
MAG113_04320	MAG113_54	8334	9932	+	1599	100	2	0.58111	0.0577675	0.0994089	HTH-type transcriptional activator RhaR	soxS	antibiotic target alteration; antibiotic efflux; reduced permeability to antibiotic	Multidrug	23.58
MAG113_04800	MAG113_64	8814	9839	-	1026	75	6	0.679236	0.270088	0.397635	putative zinc-type alcohol dehydrogenase-like protein YjmD	mexS	antibiotic efflux	Multidrug	23.42
MAG113_04995	MAG113_68	8052	8924	+	873	46	4	0.48961	0.211616	0.432212	HTH-type transcriptional activator RhaS	soxS	antibiotic target alteration; antibiotic efflux; reduced permeability to antibiotic	Multidrug	30.69
MAG113_05215	MAG113_74	4696	6294	+	1599	80	6	0.464888	0.173302	0.372783	Major cardiolipin synthase ClsA	cls	antibiotic target alteration	Peptide	29.75
MAG113_05360	MAG113_78	399	1964	+	1566	68	0	0.403482	0	0	Protein-glutamate methylesterase/protein-glutamine glutaminase	liaR	antibiotic target alteration; antibiotic efflux	Peptide	30.17
MAG113_05700	MAG113_88	6420	8222	-	1803	83	16	0.427749	0.409851	0.958158	GTP-binding protein TypA/BipA	EF-Tu	antibiotic target alteration	Elfamycin	27.54
MAG113_05745	MAG113_90	50	433	+	384	20	6	0.483956	0.721642	1.49113	Arabinose operon regulatory protein	soxS	antibiotic target alteration; antibiotic efflux; reduced permeability to antibiotic	Multidrug	29
MAG113_06135	MAG113_101	1621	3561	-	1941	125	4	0.598399	0.0951779	0.159054	Tetracycline resistance protein TetM from transposon TnFO1	fusA	antibiotic target alteration	Fusidic acid	23.93
MAG113_06175	MAG113_102	2736	3368	+	633	33	18	0.484414	1.31332	2.71115	50S ribosomal protein L3	rplC	antibiotic target alteration	Pleuromutilin	56.25
MAG113_06435	MAG113_110	164	2104	+	1941	129	12	0.617548	0.285534	0.462367	DNA gyrase subunit B	parE	antibiotic target alteration	Fluoroquinolone	54.63
MAG113_06450	MAG113_110	3705	6242	+	2538	197	18	0.721243	0.327554	0.454152	DNA gyrase subunit A	gyrA	antibiotic target alteration	Fluoroquinolone	54.7
MAG113_07140	MAG113_132	2983	4185	+	1203	47	267	0.363027	10.2506	28.2363	Elongation factor Tu	EF-Tu	antibiotic target alteration	Elfamycin	71.86
MAG113_07220	MAG113_135	323	1333	+	1011	56	16	0.514687	0.730921	1.42013	Regulator of RpoS	soxS	antibiotic target alteration; antibiotic efflux; reduced permeability to antibiotic	Multidrug	34.52
MAG113_08055	MAG113_171	2271	3308	+	1038	63	4	0.563962	0.177977	0.315584	Sorbitol dehydrogenase	mexS	antibiotic efflux	Multidrug	29.62
MAG114_00840	MAG114_7	11638	13461	-	1824	566	1111	2.88336	28.1314	9.75647	GTP-binding protein TypA/BipA	EF-Tu	antibiotic target alteration	Elfamycin	27.12
MAG114_00855	MAG114_7	14932	17775	-	2844	806	1102	2.63337	17.8959	6.79582	Translation initiation factor IF-2	EF-Tu	antibiotic target alteration	Elfamycin	31.9
MAG114_01240	MAG114_11	12378	13880	+	1503	422	56	2.60892	1.7208	0.659585	Regulatory protein AtoC	basR	antibiotic target alteration; antibiotic efflux	Peptide	31.3
MAG114_01905	MAG114_19	8921	9619	+	699	151	16	2.00727	1.05717	0.526669	Phosphate regulon transcriptional regulatory protein PhoB	basR	antibiotic target alteration; antibiotic efflux	Peptide	41.18
MAG114_02600	MAG114_28	13851	14534	+	684	228	8	3.09732	0.540177	0.174402	Transcriptional regulatory protein PhoP	basR	antibiotic target alteration; antibiotic efflux	Peptide	41.82
MAG114_03080	MAG114_35	6122	7093	+	972	288	192	2.75317	9.12298	3.31363	D-alanine--D-alanine ligase B	ddl	antibiotic target alteration	Glycopeptide	32.04
MAG114_03155	MAG114_36	6539	7168	+	630	175	29	2.5811	2.12598	0.823673	HTH-type transcriptional regulator BetI	nalC	antibiotic efflux	Multidrug	25.89
MAG114_03365	MAG114_39	4753	6561	-	1809	711	322	3.65206	8.2209	2.25103	Elongation factor 4	EF-Tu	antibiotic target alteration	Elfamycin	26.57
MAG114_03520	MAG114_41	8944	9726	+	783	91	6	1.07991	0.353909	0.327722	Oxygen regulatory protein NreC	phoP	antibiotic target alteration; antibiotic efflux; resistance by absence	Multidrug	25
MAG114_03820	MAG114_46	4069	8181	+	4113	1730	2921	3.90836	32.8001	8.39229	DNA-directed RNA polymerase subunit beta	rpoB	antibiotic target alteration; antibiotic target replacement	Rifampicin	57.05
MAG114_03895	MAG114_48	1360	2988	+	1629	828	327	4.72298	9.27104	1.96296	Peptide chain release factor RF3	fusA	antibiotic target alteration	Fusidic acid	26.96
MAG114_04125	MAG114_52	1486	1968	+	483	74	4	1.42361	0.382485	0.268673	hypothetical protein	mexR	antibiotic target alteration; antibiotic efflux	Multidrug	28.85
MAG114_04155	MAG114_52	7847	8800	-	954	82	12	0.798679	0.580945	0.727382	HTH-type transcriptional regulator ArgP	mexT	antibiotic efflux	Multidrug	25.6
MAG114_05000	MAG114_67	8401	9669	-	1269	460	207	3.36824	7.53374	2.2367	UDP-N-acetylglucosamine 1-carboxyvinyltransferase	murA	antibiotic target alteration	Fosfomycin	51.9
MAG114_05105	MAG114_70	1561	3300	-	1740	557	133	2.97449	3.53024	1.18684	putative peptidoglycan D%2CD-transpeptidase PenA	Penicillin-binding protein	antibiotic target alteration	β-lactam	42.65
MAG114_05590	MAG114_80	5610	8708	+	3099	992	56	2.97438	0.834581	0.28059	Sensor histidine kinase RcsC	basR	antibiotic target alteration; antibiotic efflux	Peptide	30.15
MAG114_05745	MAG114_84	3091	5844	-	2754	1012	365	3.41447	6.12112	1.7927	DNA gyrase subunit A	gyrA	antibiotic target alteration	Fluoroquinolone	55.59
MAG114_05845	MAG114_86	5421	7349	-	1929	583	32	2.8083	0.76616	0.27282	Selenocysteine-specific elongation factor	EF-Tu	antibiotic target alteration	Elfamycin	29.02
MAG114_05890	MAG114_87	5304	8189	-	2886	992	270	3.19391	4.32085	1.35284	Sensor histidine kinase RcsC	basR	antibiotic target alteration; antibiotic efflux	Peptide	30.17
MAG114_06200	MAG114_96	243	872	-	630	108	163	1.59291	11.9495	7.50169	Response regulator protein TmoT	uhpT	antibiotic target alteration	Fosfomycin	30.37
MAG114_06315	MAG114_100	242	2581	-	2340	754	149	2.99407	2.94085	0.982223	DNA topoisomerase 4 subunit A	parC	antibiotic target alteration	Fluoroquinolone	40.27
MAG114_07105	MAG114_123	5462	6031	+	570	161	60	2.62457	4.86159	1.85234	CDP-diacylglycerol--glycerol-3-phosphate 3-phosphatidyltransferase	pgsA	antibiotic target alteration	Peptide	36.36
MAG114_07980	MAG114_153	645	1265	-	621	136	44	2.03495	3.27237	1.60808	Transcriptional regulatory protein TdiR	uhpT	antibiotic target alteration	Fosfomycin	29
MAG114_08060	MAG114_155	3570	4793	-	1224	438	289	3.32506	10.9048	3.27958	3-oxoacyl-[acyl-carrier-protein] synthase 1	kasA	antibiotic target alteration	Isoniazid	32.92
MAG114_08365	MAG114_167	2471	4579	+	2109	1001	4374	4.41026	95.7864	21.719	Elongation factor G	fusA	antibiotic target alteration	Fusidic acid	58.97
MAG114_08460	MAG114_172	600	2087	+	1488	383	17	2.39168	0.527652	0.22062	Major cardiolipin synthase ClsA	cls	antibiotic target alteration	Peptide	33.27
MAG114_09105	MAG114_203	2523	4052	-	1530	162	8	0.983853	0.241491	0.245454	Nitrate/nitrite sensor protein NarQ	liaS	antibiotic target alteration; antibiotic efflux	Peptide	25.96
MAG114_09180	MAG114_208	2652	3278	+	627	238	62	3.52709	4.56695	1.29482	HTH-type transcriptional regulator TtgR	nalC	antibiotic efflux	Multidrug	37.43
MAG114_09415	MAG114_222	217	2586	+	2370	725	48	2.84247	0.935394	0.329078	Sensor histidine kinase RcsC	basR	antibiotic target alteration; antibiotic efflux	Peptide	31.58
MAG114_09950	MAG114_253	364	1377	-	1014	253	91	2.3184	4.14482	1.78779	Zinc-type alcohol dehydrogenase-like protein	mexS	antibiotic efflux	Multidrug	31.38
MAG114_10330	MAG114_279	32	1756	+	1725	418	10	2.25161	0.26774	0.11891	Nitrate/nitrite sensor protein NarQ	liaS	antibiotic target alteration; antibiotic efflux	Peptide	27.14
MAG115_00035	MAG115_1	4930	6090	-	1161	275	18	2.20093	0.716048	0.325338	Alcohol dehydrogenase	mexS	antibiotic efflux	Multidrug	28.69
MAG115_00880	MAG115_4	2618	3604	-	987	296	55	2.78664	2.57364	0.923562	Quinone oxidoreductase 1	mexS	antibiotic efflux	Multidrug	28.83
MAG115_01300	MAG115_6	16673	17326	+	654	140	0	1.9891	0	0	hypothetical protein	nalC	antibiotic efflux	Multidrug	33.33
MAG115_01610	MAG115_8	15626	16300	+	675	210	7	2.89083	0.478957	0.165681	Transcriptional regulatory protein PhoP	basR	antibiotic target alteration; antibiotic efflux	Peptide	43.3
MAG115_02025	MAG115_11	17427	18905	-	1479	360	30	2.26173	0.936817	0.414204	Anaerobic nitric oxide reductase transcription regulator NorR	basR	antibiotic target alteration; antibiotic efflux	Peptide	31.09
MAG115_02790	MAG115_18	1695	2687	+	993	261	137	2.44229	6.37196	2.60901	Phthiocerol synthesis polyketide synthase type I PpsC	mexS	antibiotic efflux	Multidrug	29.67
MAG115_03080	MAG115_20	14912	16282	+	1371	369	46	2.5009	1.54961	0.619622	Sulfate adenylyltransferase subunit 1	EF-Tu	antibiotic target alteration	Elfamycin	28.79
MAG115_03285	MAG115_22	16387	17409	+	1023	301	6	2.73399	0.27088	0.0990786	putative HTH-type transcriptional regulator	soxS	antibiotic target alteration; antibiotic efflux; reduced permeability to antibiotic	Multidrug	39.29
MAG115_03685	MAG115_26	12757	13986	+	1230	340	0	2.56851	0	0	Cardiolipin synthase B	cls	antibiotic target alteration	Peptide	26.12
MAG115_03990	MAG115_29	12709	13515	-	807	73	0	0.840535	0	0	putative 2%2C4-dienoyl-CoA reductase	fabI	antibiotic target alteration	Disinfecting agents	28.4
MAG115_04180	MAG115_32	2622	3242	+	621	160	8	2.39406	0.594977	0.248522	hypothetical protein	nalC	antibiotic efflux	Multidrug	30.08
MAG115_04400	MAG115_34	9167	9775	+	609	150	4	2.28866	0.30335	0.132545	Nucleoid occlusion factor SlmA	acrR	antibiotic target alteration; antibiotic efflux	Multidrug	24.48
MAG115_05285	MAG115_44	9147	10955	-	1809	545	243	2.7994	6.20397	2.21618	Elongation factor 4	EF-Tu	antibiotic target alteration	Elfamycin	26.94
MAG115_05755	MAG115_50	6232	6882	-	651	206	24	2.94031	1.70268	0.579081	Transcriptional regulatory protein FixJ	uhpT	antibiotic target alteration	Fosfomycin	30.69
MAG115_05980	MAG115_53	8275	9018	-	744	148	7	1.8484	0.434537	0.235089	Transcriptional regulatory protein YpdB	uhpT	antibiotic target alteration	Fosfomycin	29.22
MAG115_06155	MAG115_55	14096	15319	-	1224	386	110	2.9303	4.15062	1.41645	3-oxoacyl-[acyl-carrier-protein] synthase 1	kasA	antibiotic target alteration	Isoniazid	34.56
MAG115_06690	MAG115_62	11972	14806	+	2835	274	147	0.898058	2.39478	2.66662	Translation initiation factor IF-2	EF-Tu	antibiotic target alteration	Elfamycin	32.76
MAG115_07430	MAG115_72	13020	14048	+	1029	280	12	2.52842	0.538602	0.213019	Alcohol dehydrogenase	mexS	antibiotic efflux	Multidrug	24.64
MAG115_07920	MAG115_80	9076	10104	-	1029	277	93	2.50133	4.17416	1.66878	Alcohol dehydrogenase	mexS	antibiotic efflux	Multidrug	29.41
MAG115_08275	MAG115_86	313	2904	+	2592	1146	223	4.10825	3.97349	0.967198	DNA gyrase subunit B	gyrB	antibiotic target alteration	Fluoroquinolone	56.35
MAG115_09415	MAG115_105	2134	3882	-	1749	460	70	2.44385	1.84846	0.756372	putative peptidoglycan D%2CD-transpeptidase PenA	Penicillin-binding protein	antibiotic target alteration	β-lactam	43.41
MAG115_09640	MAG115_109	3259	4257	-	999	232	62	2.15789	2.86634	1.32831	D-alanine--D-alanine ligase B	ddl	antibiotic target alteration	Glycopeptide	31.52
MAG115_09790	MAG115_112	6406	7068	-	663	180	38	2.5227	2.64711	1.04932	hypothetical protein	nalC	antibiotic efflux	Multidrug	25.36
MAG115_10845	MAG115_131	8828	9454	+	627	146	126	2.16368	9.28122	4.28956	Response regulator protein TmoT	uhpT	antibiotic target alteration	Fosfomycin	31.44
MAG115_11645	MAG115_147	4381	6306	+	1926	317	9	1.52936	0.215818	0.141117	Nitrate/nitrite sensor protein NarQ	liaS	antibiotic target alteration; antibiotic efflux	Peptide	28.64
MAG115_12105	MAG115_157	6181	8082	+	1902	611	87	2.98495	2.11257	0.707739	Nitrate/nitrite sensor protein NarQ	liaS	antibiotic target alteration; antibiotic efflux	Peptide	25.6
MAG115_12370	MAG115_162	6855	8414	-	1560	443	2	2.63867	0.0592117	0.0224399	Elongation factor G	fusA	antibiotic target alteration	Fusidic acid	33.61
MAG115_12585	MAG115_167	551	1828	+	1278	399	92	2.90101	3.32475	1.14607	UDP-N-acetylglucosamine 1-carboxyvinyltransferase	murA	antibiotic target alteration	Fosfomycin	34.71
MAG115_12665	MAG115_168	5836	6456	-	621	376	689	5.62604	51.2424	9.10807	hypothetical protein	nfxB	antibiotic efflux	Multidrug	36.26
MAG115_12840	MAG115_173	5333	7681	+	2349	754	63	2.9826	1.23868	0.415302	DNA topoisomerase 4 subunit A	parC	antibiotic target alteration	Fluoroquinolone	41.46
MAG115_13240	MAG115_185	2476	3540	-	1065	318	18	2.7745	0.780593	0.281346	Alcohol dehydrogenase	mexS	antibiotic efflux	Multidrug	27.17
MAG115_13270	MAG115_186	5	2113	-	2109	902	2085	3.97408	45.6595	11.4893	Elongation factor G	fusA	antibiotic target alteration	Fusidic acid	59.83
MAG115_13355	MAG115_188	954	1949	-	996	278	4	2.59354	0.185482	0.0715172	Nodulation protein D 2	mexT	antibiotic efflux	Multidrug	27.31
MAG115_13905	MAG115_204	5408	6847	-	1440	335	0	2.16167	0	0	Selenocysteine-specific elongation factor	EF-Tu	antibiotic target alteration	Elfamycin	24.86
MAG115_14335	MAG115_216	4208	5011	-	804	95	4	1.09793	0.229777	0.209282	putative 2%2C4-dienoyl-CoA reductase	fabI	antibiotic target alteration	Disinfecting agents	27.48
MAG115_15730	MAG115_267	1463	2395	+	933	120	2	1.19511	0.0990034	0.0828407	PCP degradation transcriptional activation protein	mexT	antibiotic efflux	Multidrug	30.34
MAG115_16930	MAG115_322	875	1765	+	891	332	32	3.46232	1.65872	0.479079	HTH-type transcriptional regulator NimR	soxS	antibiotic target alteration; antibiotic efflux; reduced permeability to antibiotic	Multidrug	35.53
MAG116_00305	MAG116_1	59727	60335	+	609	133	0	2.02928	0	0	hypothetical protein	acrR	antibiotic target alteration; antibiotic efflux	Multidrug	22.5
MAG116_01530	MAG116_3	27738	29570	+	1833	377	7	1.91111	0.176375	0.0922894	Peptidoglycan D%2CD-transpeptidase MrdA	Penicillin-binding protein	antibiotic target alteration	β-lactam	25.21
MAG116_01940	MAG116_4	295	981	+	687	149	0	2.01528	0	0	Alkaline phosphatase synthesis transcriptional regulatory protein PhoP	basR	antibiotic target alteration; antibiotic efflux	Peptide	39.89
MAG116_01945	MAG116_4	978	2657	+	1680	322	2	1.78096	0.0549823	0.0308723	Alkaline phosphatase synthesis sensor protein PhoR	walK	antibiotic target alteration	Peptide	27.78
MAG116_02265	MAG116_4	72672	75224	+	2553	542	108	1.97267	1.95378	0.99042	Translation initiation factor IF-2	EF-Tu	antibiotic target alteration	Elfamycin	30.25
MAG116_02460	MAG116_5	14909	17359	-	2451	667	16	2.52865	0.301494	0.119231	DNA gyrase subunit A	gyrA	antibiotic target alteration	Fluoroquinolone	59.18
MAG116_02480	MAG116_5	19428	21368	-	1941	503	16	2.40796	0.380712	0.158106	DNA gyrase subunit B	gyrB	antibiotic target alteration	Fluoroquinolone	66.25
MAG116_02670	MAG116_5	58158	58829	-	672	123	0	1.70076	0	0	Fatty acid metabolism regulator protein	nalC	antibiotic efflux	Multidrug	44.9
MAG116_03060	MAG116_6	36780	38579	-	1800	437	4	2.25588	0.102634	0.045496	Elongation factor 4	EF-Tu	antibiotic target alteration	Elfamycin	27.78
MAG116_04425	MAG116_9	40457	41404	+	948	176	2	1.72509	0.0974369	0.0564823	D-alanine--D-alanine ligase B	ddl	antibiotic target alteration	Glycopeptide	32.82
MAG116_05265	MAG116_11	31690	33723	+	2034	495	13	2.26131	0.295185	0.130537	Stage V sporulation protein D	Penicillin-binding protein	antibiotic target alteration	β-lactam	29.86
MAG116_05655	MAG116_12	42900	44165	-	1266	281	14	2.06243	0.510736	0.247638	UDP-N-acetylglucosamine 1-carboxyvinyltransferase 1	murA	antibiotic target alteration	Fosfomycin	59.52
MAG116_05935	MAG116_13	22450	23088	-	639	161	2	2.34116	0.144554	0.0617446	Nicotinamidase	pncA	antibiotic target alteration	Pyrazinamide	28.57
MAG116_06395	MAG116_14	36883	38709	-	1827	457	6	2.32426	0.151675	0.0652575	GTP-binding protein TypA/BipA	EF-Tu	antibiotic target alteration	Elfamycin	29.1
MAG116_07805	MAG116_18	51986	54046	-	2061	401	32344	1.80789	724.799	400.908	Elongation factor G	fusA	antibiotic target alteration	Fusidic acid	41.59
MAG116_08525	MAG116_21	40298	41908	-	1611	306	2	1.76495	0.0573372	0.0324866	Peptide chain release factor 3	fusA	antibiotic target alteration	Fusidic acid	28.75
MAG116_09070	MAG116_25	6970	10785	+	3816	811	64	1.97478	0.774593	0.392242	DNA-directed RNA polymerase subunit beta	rpoB	antibiotic target alteration; antibiotic target replacement	Rifampicin	55.61
MAG117_00035	MAG117_1	9846	10544	+	699	38	6	0.505142	0.396439	0.784807	ABC transporter ATP-binding protein YtrB	eatAv	antibiotic target protection	Pleuromutilin	26.14
MAG117_00090	MAG117_1	17013	19436	-	2424	192	26	0.735996	0.495385	0.673081	DNA topoisomerase 4 subunit A	gyrA	antibiotic target alteration	Fluoroquinolone	41.94
MAG117_00100	MAG117_1	20807	22750	-	1944	164	24	0.783889	0.570186	0.727382	DNA topoisomerase 4 subunit B	gyrB	antibiotic target alteration	Fluoroquinolone	54.82
MAG117_00335	MAG117_1	70676	72628	-	1953	154	247	0.732698	5.84113	7.97207	DNA gyrase subunit B	gyrB	antibiotic target alteration	Fluoroquinolone	61.26
MAG117_01380	MAG117_4	13574	14155	+	582	49	0	0.782312	0	0	HTH-type transcriptional regulator BetI	acrR	antibiotic target alteration; antibiotic efflux	Multidrug	27.04
MAG117_01600	MAG117_4	58639	59280	-	642	41	0	0.593411	0	0	hypothetical protein	acrR	antibiotic target alteration; antibiotic efflux	Multidrug	40.68
MAG117_02035	MAG117_6	32262	34514	+	2253	215	42	0.886715	0.860974	0.97097	Glutathione biosynthesis bifunctional protein GshAB	gshF	antibiotic target alteration	Peptide	49.87
MAG117_02460	MAG117_8	12896	14743	+	1848	181	258	0.910088	6.44792	7.08494	GTP-binding protein TypA/BipA	EF-Tu	antibiotic target alteration	Elfamycin	29.08
MAG117_02510	MAG117_8	25610	27154	+	1545	125	34	0.751776	1.01637	1.35196	Peptide chain release factor 3	fusA	antibiotic target alteration	Fusidic acid	30.02
MAG117_02630	MAG117_9	7410	10994	+	3585	397	156	1.02898	2.00973	1.95312	DNA-directed RNA polymerase subunit beta	rpoB	antibiotic target alteration; antibiotic target replacement	Rifampicin	60.02
MAG117_02705	MAG117_9	27648	28268	+	621	64	2	0.957624	0.148744	0.155326	hypothetical protein	acrR	antibiotic target alteration; antibiotic efflux	Multidrug	40.38
MAG117_03210	MAG117_12	5771	7039	-	1269	102	115	0.74687	4.18541	5.60393	UDP-N-acetylglucosamine 1-carboxyvinyltransferase 1	murA	antibiotic target alteration	Fosfomycin	32.17
MAG117_03395	MAG117_13	842	1540	+	699	41	0	0.545021	0	0	Response regulator MprA	phoP	antibiotic target alteration; antibiotic efflux; resistance by absence	Multidrug	28.64
MAG117_03785	MAG117_15	8895	9962	-	1068	79	2	0.687326	0.0864889	0.125834	D-arabitol-phosphate dehydrogenase	mexS	antibiotic efflux	Multidrug	38.57
MAG117_03915	MAG117_16	187	2736	+	2550	207	74	0.754287	1.34027	1.77687	Phosphatidylglycerol lysyltransferase	mprF	antibiotic target alteration	Peptide	28.4
MAG117_04015	MAG117_16	18424	19008	+	585	24	24	0.381208	1.89477	4.97044	HTH-type transcriptional regulator BetI	acrR	antibiotic target alteration; antibiotic efflux	Multidrug	35.85
MAG117_04275	MAG117_18	11646	13904	+	2259	200	86	0.82266	1.75826	2.13729	Penicillin-binding protein 2x	Penicillin-binding protein	antibiotic target alteration	β-lactam	49.6
MAG117_04680	MAG117_21	15853	16287	+	435	18	0	0.384494	0	0	hypothetical protein	marR	antibiotic target alteration; antibiotic efflux	Multidrug	34.48
MAG117_04820	MAG117_22	9237	10091	-	855	35	0	0.380372	0	0	hypothetical protein	soxS	antibiotic target alteration; antibiotic efflux; reduced permeability to antibiotic	Multidrug	30.77
MAG117_05345	MAG117_26	262	684	+	423	22	0	0.483269	0	0	hypothetical protein	mexR	antibiotic target alteration; antibiotic efflux	Multidrug	27.78
MAG117_05930	MAG117_29	22564	24645	+	2082	291	167	1.29873	3.70457	2.85245	Elongation factor G	fusA	antibiotic target alteration	Fusidic acid	76.05
MAG117_05965	MAG117_30	2501	3070	-	570	47	28	0.766178	2.26874	2.96112	hypothetical protein	acrR	antibiotic target alteration; antibiotic efflux	Multidrug	28
MAG117_06315	MAG117_33	12342	13538	+	1197	660	1512	5.12338	58.3391	11.3868	Elongation factor Tu	EF-Tu	antibiotic target alteration	Elfamycin	73.74
MAG117_06770	MAG117_37	1523	4240	-	2718	251	85	0.858086	1.44435	1.68322	Translation initiation factor IF-2	EF-Tu	antibiotic target alteration	Elfamycin	36.8
MAG117_08135	MAG117_55	6729	9197	+	2469	160	222	0.602151	4.15273	6.89649	DNA gyrase subunit A	gyrA	antibiotic target alteration	Fluoroquinolone	53.04
MAG117_08175	MAG117_56	4822	5706	-	885	58	8	0.608964	0.417492	0.685578	HTH-type transcriptional activator RhaS	soxS	antibiotic target alteration; antibiotic efflux; reduced permeability to antibiotic	Multidrug	33.01
MAG117_08475	MAG117_61	79	1860	+	1782	147	30	0.766507	0.777527	1.01438	putative ABC transporter ATP-binding protein YheS	eatAv	antibiotic target protection	Pleuromutilin	26.15
MAG117_08665	MAG117_65	3414	4457	-	1044	129	132	1.14814	5.83949	5.08603	Alcohol dehydrogenase	mexS	antibiotic efflux	Multidrug	24.02
MAG117_08705	MAG117_66	235	1494	+	1260	87	76	0.641587	2.78577	4.342	UDP-N-acetylglucosamine 1-carboxyvinyltransferase	murA	antibiotic target alteration	Fosfomycin	32.79
MAG117_08820	MAG117_68	2099	4264	-	2166	156	89	0.669226	1.89773	2.8357	Penicillin-binding protein 2B	Penicillin-binding protein	antibiotic target alteration	β-lactam	51.4
MAG117_09135	MAG117_75	1100	2620	-	1521	114	32	0.696438	0.971679	1.39521	putative cardiolipin synthase YwiE	cls	antibiotic target alteration	Peptide	29.79
MAG117_09315	MAG117_79	1803	2849	+	1047	106	58	0.940732	2.55849	2.71968	D-alanine--D-alanine ligase	ddl	antibiotic target alteration	Glycopeptide	54.2
MAG117_09945	MAG117_103	1799	2698	-	900	83	0	0.856924	0	0	HTH-type transcriptional activator RhaS	soxS	antibiotic target alteration; antibiotic efflux; reduced permeability to antibiotic	Multidrug	26.83
MAG118_00935	MAG118_10	4323	5063	+	741	45	1	0.564288	0.0623281	0.110454	Carnitine transport ATP-binding protein OpuCA	eatAv	antibiotic target protection	Pleuromutilin	23.96
MAG118_00945	MAG118_10	6085	6933	-	849	44	4	0.481561	0.217598	0.451858	HTH-type transcriptional activator RhaR	soxS	antibiotic target alteration; antibiotic efflux; reduced permeability to antibiotic	Multidrug	28.57
MAG118_01355	MAG118_17	8790	9467	+	678	81	0	1.1101	0	0	Transcriptional regulatory protein tctD	phoP	antibiotic target alteration; antibiotic efflux; resistance by absence	Multidrug	38.74
MAG118_01520	MAG118_20	9531	10460	-	930	68	173	0.679411	8.59142	12.6454	Elongation factor Tu	EF-Tu	antibiotic target alteration	Elfamycin	70.68
MAG118_01700	MAG118_24	3756	5561	-	1806	153	0	0.787192	0	0	Elongation factor 4	EF-Tu	antibiotic target alteration	Elfamycin	26.67
MAG118_01845	MAG118_27	6765	9179	+	2415	137	19	0.527121	0.363361	0.689332	Translation initiation factor IF-2	EF-Tu	antibiotic target alteration	Elfamycin	28.06
MAG118_02865	MAG118_53	780	3227	-	2448	174	1	0.660457	0.0188665	0.0285658	Stage V sporulation protein D	Penicillin-binding protein	antibiotic target alteration	β-lactam	24.39
MAG118_02915	MAG118_54	2847	4409	-	1563	60	2	0.356697	0.059098	0.165681	Major cardiolipin synthase ClsA	cls	antibiotic target alteration	Peptide	30.56
MAG118_02940	MAG118_55	1495	2514	-	1020	64	0	0.583024	0	0	HTH-type transcriptional activator RhaR	soxS	antibiotic target alteration; antibiotic efflux; reduced permeability to antibiotic	Multidrug	30.23
MAG118_03895	MAG118_87	2889	4256	-	1368	73	0	0.495842	0	0	Peptidoglycan D%2CD-transpeptidase MrdA	Penicillin-binding protein	antibiotic target alteration	β-lactam	24.21
MAG118_04060	MAG118_94	1838	2428	-	591	39	4	0.613174	0.312589	0.509789	hypothetical protein	nalC	antibiotic efflux	Multidrug	29.76
MAG118_04275	MAG118_102	4249	4872	+	624	102	4	1.51888	0.296058	0.194919	hypothetical protein	nalC	antibiotic efflux	Multidrug	36
MAG118_04510	MAG118_112	285	3998	+	3714	272	50	0.680509	0.62177	0.913684	DNA-directed RNA polymerase subunit beta	rpoB	antibiotic target alteration; antibiotic target replacement	Rifampicin	65.34
MAG118_05010	MAG118_133	1504	3621	-	2118	171	4	0.7502	0.087224	0.116268	HTH-type transcriptional activator RhaR	soxS	antibiotic target alteration; antibiotic efflux; reduced permeability to antibiotic	Multidrug	29.91
MAG118_05630	MAG118_162	3471	4436	-	966	58	6	0.557902	0.286864	0.514184	UDP-N-acetylglucosamine 1-carboxyvinyltransferase 2	murA	antibiotic target alteration	Fosfomycin	52.43
MAG118_05975	MAG118_178	914	1546	-	633	27	0	0.396339	0	0	hypothetical protein	acrR	antibiotic target alteration; antibiotic efflux	Multidrug	32.86
MAG118_06165	MAG118_188	133	1185	+	1053	65	12	0.573577	0.526326	0.91762	D-alanine--D-alanine ligase	ddl	antibiotic target alteration	Glycopeptide	32.39
MAG118_06440	MAG118_202	1531	3777	-	2247	143	12	0.591343	0.246649	0.4171	DNA gyrase subunit A	gyrA	antibiotic target alteration	Fluoroquinolone	31.83
MAG118_07035	MAG118_237	2355	2972	+	618	43	2	0.646527	0.149466	0.231183	hypothetical protein	acrR	antibiotic target alteration; antibiotic efflux	Multidrug	40.68
MAG118_07630	MAG118_270	715	1956	-	1242	68	0	0.508738	0	0	3-oxoacyl-[acyl-carrier-protein] synthase 2	kasA	antibiotic target alteration	Isoniazid	38.54
MAG118_08935	MAG118_358	1087	1764	-	678	35	0	0.479673	0	0	Sensory transduction protein regX3	basR	antibiotic target alteration; antibiotic efflux	Peptide	36.99
MAG118_09035	MAG118_365	227	787	-	561	20	0	0.331264	0	0	hypothetical protein	acrR	antibiotic target alteration; antibiotic efflux	Multidrug	31.48
MAG118_09140	MAG118_372	1348	2643	-	1296	80	6	0.573577	0.21382	0.372783	Peptidoglycan D%2CD-transpeptidase MrdA	Penicillin-binding protein	antibiotic target alteration	β-lactam	24.81
MAG118_09480	MAG118_400	353	1933	+	1581	109	5	0.640621	0.146063	0.228002	Peptide chain release factor 3	fusA	antibiotic target alteration	Fusidic acid	27.92
MAG119_00225	MAG119_2	6975	8462	-	1488	88	0	0.549524	0	0	Nucleotide-binding protein ExpZ	eatAv	antibiotic target protection	Pleuromutilin	42.32
MAG119_00305	MAG119_2	22176	24140	+	1965	121	21	0.572176	0.493581	0.862639	DNA gyrase subunit B	gyrB	antibiotic target alteration	Fluoroquinolone	51.69
MAG119_00315	MAG119_2	24724	27237	+	2514	170	14	0.628334	0.257196	0.409331	DNA gyrase subunit A	gyrA	antibiotic target alteration	Fluoroquinolone	52.59
MAG119_00900	MAG119_7	13395	15839	-	2445	179	29	0.680269	0.547799	0.805267	Translation initiation factor IF-2	EF-Tu	antibiotic target alteration	Elfamycin	30.04
MAG119_01590	MAG119_14	1089	2474	+	1386	83	12	0.556444	0.399871	0.718618	Peptidoglycan D%2CD-transpeptidase MrdA	Penicillin-binding protein	antibiotic target alteration	β-lactam	24.3
MAG119_01745	MAG119_16	743	2308	-	1566	58	3	0.344146	0.0884772	0.257092	HTH-type transcriptional activator RhaS	soxS	antibiotic target alteration; antibiotic efflux; reduced permeability to antibiotic	Multidrug	23.81
MAG119_01890	MAG119_17	13344	14954	+	1611	79	30	0.455657	0.860058	1.88751	HTH-type transcriptional activator RhaR	uhpT	antibiotic target alteration	Fosfomycin	28.95
MAG119_02005	MAG119_19	2262	3833	+	1572	93	0	0.549714	0	0	HTH-type transcriptional activator RhaR	soxS	antibiotic target alteration; antibiotic efflux; reduced permeability to antibiotic	Multidrug	30.61
MAG119_02710	MAG119_29	192	1619	-	1428	67	124	0.435967	4.01047	9.19903	Glutamate synthase [NADPH] small chain	ndh	antibiotic target alteration	Isoniazid	25.25
MAG119_02885	MAG119_31	11355	12935	-	1581	92	6	0.540708	0.175276	0.324159	Protein-glutamate methylesterase/protein-glutamine glutaminase	soxS	antibiotic target alteration; antibiotic efflux; reduced permeability to antibiotic	Multidrug	24.75
MAG119_03115	MAG119_35	5303	6184	+	882	59	2	0.62157	0.104728	0.16849	HTH-type transcriptional activator RhaS	soxS	antibiotic target alteration; antibiotic efflux; reduced permeability to antibiotic	Multidrug	35.64
MAG119_03150	MAG119_35	13034	13666	+	633	28	20	0.411018	1.45924	3.55032	50S ribosomal protein L3	rplC	antibiotic target alteration	Pleuromutilin	52.88
MAG119_03290	MAG119_38	3328	4017	-	690	31	0	0.417464	0	0	Maleamate amidohydrolase	pncA	antibiotic target alteration	Pyrazinamide	25
MAG119_03910	MAG119_49	9	2126	+	2118	111	2	0.486972	0.043612	0.0895575	DNA gyrase subunit A	parC	antibiotic target alteration	Fluoroquinolone	28.71
MAG119_04130	MAG119_53	534	1724	+	1191	63	0	0.491514	0	0	HTH-type transcriptional activator RhaR	soxS	antibiotic target alteration; antibiotic efflux; reduced permeability to antibiotic	Multidrug	33.96
MAG119_05255	MAG119_80	114	1043	+	930	72	847	0.719377	42.0632	58.4717	Elongation factor Tu-B	EF-Tu	antibiotic target alteration	Elfamycin	71.34
MAG119_05735	MAG119_92	5067	5816	+	750	32	8	0.396456	0.492641	1.24261	3-oxoacyl-[acyl-carrier-protein] reductase FabG	fabI	antibiotic target alteration	Disinfecting agents	26.24
MAG119_06110	MAG119_103	2559	4373	-	1815	88	7	0.450519	0.178124	0.395376	Elongation factor 4	EF-Tu	antibiotic target alteration	Elfamycin	27.98
MAG119_06190	MAG119_106	219	1256	-	1038	58	35	0.519203	1.5573	2.99941	L-galactonate-5-dehydrogenase	mexS	antibiotic efflux	Multidrug	26.29
MAG119_06575	MAG119_119	834	2786	-	1953	103	13	0.490051	0.307428	0.627337	Tetracycline resistance protein TetO	fusA	antibiotic target alteration	Fusidic acid	22.48
MAG119_07115	MAG119_139	1370	2218	+	849	47	0	0.514395	0	0	HTH-type transcriptional activator RhaS	soxS	antibiotic target alteration; antibiotic efflux; reduced permeability to antibiotic	Multidrug	27.55
MAG119_07560	MAG119_158	522	2729	-	2208	95	16	0.399789	0.334675	0.837127	Stage V sporulation protein D	Penicillin-binding protein	antibiotic target alteration	β-lactam	26.66
MAG119_07815	MAG119_169	1861	2829	+	969	33	13	0.316444	0.619614	1.95805	HTH-type transcriptional activator RhaS	soxS	antibiotic target alteration; antibiotic efflux; reduced permeability to antibiotic	Multidrug	33.33
MAG119_07860	MAG119_171	2188	3774	+	1587	59	2	0.345447	0.0582043	0.16849	Peptide chain release factor 3	fusA	antibiotic target alteration	Fusidic acid	28.16
MAG119_08115	MAG119_186	625	1659	+	1035	36	9	0.323198	0.40161	1.24261	Alcohol dehydrogenase	mexS	antibiotic efflux	Multidrug	24.55
MAG119_08440	MAG119_204	1418	3400	+	1983	87	4	0.407665	0.0931621	0.228526	DNA gyrase subunit B	gyrB	antibiotic target alteration	Fluoroquinolone	32.88
MAG119_08900	MAG119_236	1086	1532	+	447	18	0	0.374172	0	0	hypothetical protein	mexR	antibiotic target alteration; antibiotic efflux	Multidrug	29.36
MAG12_00185	MAG12_3	215	2623	+	2409	1438	2	5.54663	0.0383438	0.00691299	HTH-type transcriptional activator RhaS	soxS	antibiotic target alteration; antibiotic efflux; reduced permeability to antibiotic	Multidrug	28.85
MAG12_00405	MAG12_8	8	1030	+	1023	621	0	5.64057	0	0	HTH-type transcriptional activator RhaR	soxS	antibiotic target alteration; antibiotic efflux; reduced permeability to antibiotic	Multidrug	25.24
MAG120_00455	MAG120_1	110810	112618	-	1809	1010	4	5.18788	0.102123	0.0196849	Elongation factor 4	EF-Tu	antibiotic target alteration	Elfamycin	31.78
MAG120_00785	MAG120_1	192774	193652	-	879	497	0	5.25381	0	0	HTH-type transcriptional activator RhaS	soxS	antibiotic target alteration; antibiotic efflux; reduced permeability to antibiotic	Multidrug	28.43
MAG120_01140	MAG120_2	40770	42392	+	1623	821	6	4.70036	0.17074	0.0363248	HTH-type transcriptional activator RhaR	soxS	antibiotic target alteration; antibiotic efflux; reduced permeability to antibiotic	Multidrug	30.77
MAG120_01485	MAG120_2	111335	111778	+	444	237	0	4.95989	0	0	hypothetical protein	marR	antibiotic target alteration; antibiotic efflux	Multidrug	26.92
MAG120_03105	MAG120_5	60923	63751	-	2829	1378	2	4.52609	0.0326512	0.007214	Elongation factor G%2C mitochondrial	fusA	antibiotic target alteration	Fusidic acid	29.17
MAG120_03220	MAG120_5	92107	93579	+	1473	620	0	3.91107	0	0	Protein-glutamate methylesterase/protein-glutamine glutaminase	phoP	antibiotic target alteration; antibiotic efflux; resistance by absence	Multidrug	29.91
MAG120_03640	MAG120_6	54619	56208	+	1590	1113	51	6.50436	1.48141	0.227756	Peptide chain release factor 3	fusA	antibiotic target alteration	Fusidic acid	28.93
MAG120_04345	MAG120_8	34358	35650	+	1293	848	13	6.09402	0.464351	0.0761978	UDP-N-acetylglucosamine 1-carboxyvinyltransferase 2	murA	antibiotic target alteration	Fosfomycin	49.52
MAG120_04455	MAG120_8	60997	63534	+	2538	1484	24	5.43312	0.436738	0.0803845	DNA gyrase subunit A	gyrA	antibiotic target alteration	Fluoroquinolone	58.36
MAG120_04535	MAG120_9	9590	10336	+	747	511	16	6.35634	0.989239	0.15563	3-alpha-hydroxycholanate dehydrogenase (NADP(+))	fabI	antibiotic target alteration	Disinfecting agents	25
MAG120_04905	MAG120_10	36306	37901	+	1596	633	0	3.68534	0	0	HTH-type transcriptional activator RhaR	soxS	antibiotic target alteration; antibiotic efflux; reduced permeability to antibiotic	Multidrug	27.88
MAG120_05430	MAG120_12	28140	29174	-	1035	581	0	5.21606	0	0	D-alanine--D-alanine ligase B	ddl	antibiotic target alteration	Glycopeptide	30.34
MAG120_05460	MAG120_12	34696	36357	-	1662	876	0	4.89756	0	0	Alkaline phosphatase synthesis sensor protein PhoR	walK	antibiotic target alteration	Peptide	27.97
MAG120_05510	MAG120_12	44177	44839	-	663	417	0	5.84426	0	0	hypothetical protein	soxR	antibiotic target alteration; antibiotic efflux	Multidrug	35.59
MAG120_05520	MAG120_12	46761	48314	-	1554	607	0	3.62948	0	0	Protein-glutamate methylesterase/protein-glutamine glutaminase	soxS	antibiotic target alteration; antibiotic efflux; reduced permeability to antibiotic	Multidrug	27.72
MAG120_05565	MAG120_12	57229	58422	-	1194	1039	962	8.08571	37.2111	4.60209	Elongation factor Tu	EF-Tu	antibiotic target alteration	Elfamycin	73.99
MAG120_06055	MAG120_14	39937	40794	+	858	469	0	5.07916	0	0	HTH-type transcriptional activator RhaS	soxS	antibiotic target alteration; antibiotic efflux; reduced permeability to antibiotic	Multidrug	26.53
MAG120_06410	MAG120_15	45946	46536	-	591	202	0	3.17593	0	0	hypothetical protein	tetR	antibiotic target alteration; antibiotic efflux	Tetracycline	26.05
MAG120_07080	MAG120_20	9347	10087	-	741	749	8	9.39226	0.498625	0.0530888	HTH-type transcriptional activator RhaR	soxS	antibiotic target alteration; antibiotic efflux; reduced permeability to antibiotic	Multidrug	31.37
MAG120_07495	MAG120_23	8742	9605	+	864	440	4	4.73201	0.21382	0.0451858	Arabinose operon regulatory protein	soxS	antibiotic target alteration; antibiotic efflux; reduced permeability to antibiotic	Multidrug	30.61
MAG120_08235	MAG120_29	22026	23858	+	1833	1667	168	8.45045	4.233	0.50092	GTP-binding protein TypA/BipA	EF-Tu	antibiotic target alteration	Elfamycin	28.92
MAG120_10335	MAG120_52	14825	15484	+	660	344	20	4.84308	1.39955	0.288979	hypothetical protein	mexZ	antibiotic efflux	Multidrug	26.87
MAG120_10790	MAG120_58	9492	11087	+	1596	839	2	4.88468	0.0578761	0.0118485	HTH-type transcriptional activator RhaR	soxS	antibiotic target alteration; antibiotic efflux; reduced permeability to antibiotic	Multidrug	28.43
MAG120_10975	MAG120_61	6045	8636	-	2592	2147	353	7.69669	6.28987	0.817218	Penicillin-binding protein 1A	Penicillin-binding protein	antibiotic target alteration	β-lactam	29.79
MAG120_11050	MAG120_62	3095	3895	-	801	615	0	7.13427	0	0	HTH-type transcriptional activator RhaS	soxS	antibiotic target alteration; antibiotic efflux; reduced permeability to antibiotic	Multidrug	34.34
MAG120_11080	MAG120_62	12860	13723	+	864	1041	2	11.1955	0.10691	0.00954936	Arabinose operon regulatory protein	soxS	antibiotic target alteration; antibiotic efflux; reduced permeability to antibiotic	Multidrug	29.59
MAG120_11120	MAG120_63	5554	8394	-	2841	1772	174	5.79561	2.82865	0.488068	Translation initiation factor IF-2	EF-Tu	antibiotic target alteration	Elfamycin	34.76
MAG120_11145	MAG120_63	10807	13053	-	2247	1536	52	6.35177	1.06881	0.16827	DNA gyrase subunit A	gyrA	antibiotic target alteration	Fluoroquinolone	41.54
MAG120_11150	MAG120_63	13126	15129	-	2004	1240	42	5.74951	0.967951	0.168354	DNA gyrase subunit B	gyrB	antibiotic target alteration	Fluoroquinolone	49.3
MAG120_11330	MAG120_66	8674	9957	-	1284	981	14	7.09922	0.503576	0.070934	UDP-N-acetylglucosamine 1-carboxyvinyltransferase 1	murA	antibiotic target alteration	Fosfomycin	37.89
MAG120_11350	MAG120_66	13697	14701	-	1005	626	0	5.78782	0	0	Stage V sporulation protein D	Penicillin-binding protein	antibiotic target alteration	β-lactam	28.12
MAG120_11675	MAG120_72	6175	7626	+	1452	830	105	5.31151	3.33983	0.628791	Penicillin-binding protein A	Penicillin-binding protein	antibiotic target alteration	β-lactam	23.17
MAG120_11925	MAG120_76	9980	10570	-	591	68	0	1.06912	0	0	hypothetical protein	nalC	antibiotic efflux	Multidrug	38.36
MAG120_12035	MAG120_78	6048	6788	-	741	276	26	3.46097	1.62053	0.46823	HTH-type transcriptional activator RhaR	soxS	antibiotic target alteration; antibiotic efflux; reduced permeability to antibiotic	Multidrug	29
MAG120_12065	MAG120_79	946	4773	+	3828	2042	774	4.95668	9.33837	1.884	DNA-directed RNA polymerase subunit beta	rpoB	antibiotic target alteration; antibiotic target replacement	Rifampicin	63.75
MAG120_12300	MAG120_83	5260	6783	+	1524	424	4	2.58516	0.121221	0.046891	Protein-glutamate methylesterase/protein-glutamine glutaminase	soxS	antibiotic target alteration; antibiotic efflux; reduced permeability to antibiotic	Multidrug	27.88
MAG120_12845	MAG120_94	3857	5416	-	1560	694	4	4.13373	0.118423	0.0286481	Regulator of RpoS	soxS	antibiotic target alteration; antibiotic efflux; reduced permeability to antibiotic	Multidrug	31.4
MAG120_13010	MAG120_97	4399	5031	-	633	382	453	5.60746	33.0519	5.89427	50S ribosomal protein L3	rplC	antibiotic target alteration	Pleuromutilin	50.96
MAG120_13065	MAG120_98	5165	6724	+	1560	953	21	5.67643	0.621722	0.109527	Regulator of RpoS	soxS	antibiotic target alteration; antibiotic efflux; reduced permeability to antibiotic	Multidrug	28.42
MAG120_13180	MAG120_100	6837	7724	+	888	494	2	5.16917	0.10402	0.0201233	HTH-type transcriptional activator RhaR	soxS	antibiotic target alteration; antibiotic efflux; reduced permeability to antibiotic	Multidrug	25.74
MAG120_13370	MAG120_105	409	1257	+	849	543	0	5.94291	0	0	HTH-type transcriptional activator RhaS	soxS	antibiotic target alteration; antibiotic efflux; reduced permeability to antibiotic	Multidrug	27
MAG120_13450	MAG120_106	2541	3941	+	1401	1297	14	8.60218	0.461521	0.0536517	Cardiolipin synthase	cls	antibiotic target alteration	Peptide	23.81
MAG120_13515	MAG120_108	1584	2249	+	666	310	0	4.32508	0	0	Transcriptional regulatory protein SrrA	phoP	antibiotic target alteration; antibiotic efflux; resistance by absence	Multidrug	35.38
MAG120_13745	MAG120_112	3445	6339	+	2895	1355	142	4.34908	2.26538	0.520888	Peptidoglycan D%2CD-transpeptidase MrdA	Penicillin-binding protein	antibiotic target alteration	β-lactam	25.87
MAG120_14595	MAG120_133	766	1614	+	849	779	15	8.52583	0.815991	0.0957081	HTH-type transcriptional activator RhaS	soxS	antibiotic target alteration; antibiotic efflux; reduced permeability to antibiotic	Multidrug	29.7
MAG120_14715	MAG120_137	1041	3281	-	2241	1587	147	6.58024	3.02954	0.4604	Stage V sporulation protein D	Penicillin-binding protein	antibiotic target alteration	β-lactam	24.92
MAG120_14785	MAG120_139	2176	3984	+	1809	1364	96	7.0062	2.45095	0.349826	Elongation factor 4	EF-Tu	antibiotic target alteration	Elfamycin	28.57
MAG120_14945	MAG120_145	85	1023	+	939	711	7	7.03576	0.344298	0.0489354	HTH-type transcriptional activator RhaR	soxS	antibiotic target alteration; antibiotic efflux; reduced permeability to antibiotic	Multidrug	27.72
MAG120_15390	MAG120_158	3333	4916	+	1584	687	14	4.03003	0.408202	0.10129	HTH-type transcriptional activator RhaS	soxS	antibiotic target alteration; antibiotic efflux; reduced permeability to antibiotic	Multidrug	27.62
MAG120_16265	MAG120_189	2069	3673	+	1605	1096	36	6.34516	1.03593	0.163263	Protein-glutamate methylesterase/protein-glutamine glutaminase	soxS	antibiotic target alteration; antibiotic efflux; reduced permeability to antibiotic	Multidrug	31.07
MAG120_16295	MAG120_190	752	2185	-	1434	1163	6	7.53594	0.193243	0.0256429	Cardiolipin synthase A	cls	antibiotic target alteration	Peptide	23.47
MAG120_16485	MAG120_197	1916	2968	+	1053	733	65	6.46818	2.85093	0.440762	D-alanine--D-alanine ligase	ddl	antibiotic target alteration	Glycopeptide	30.11
MAG120_17150	MAG120_224	1524	2138	-	615	505	0	7.62997	0	0	hypothetical protein	acrR	antibiotic target alteration; antibiotic efflux	Multidrug	29.63
MAG120_17200	MAG120_225	4917	5432	-	516	91	46	1.6387	4.11728	2.51253	30S ribosomal protein S1	rpsA	antibiotic target alteration	Pyrazinamide	39.13
MAG120_17620	MAG120_244	2454	5183	+	2730	1993	38	6.78346	0.642869	0.0947701	Elongation factor G%2C mitochondrial	fusA	antibiotic target alteration	Fusidic acid	25.53
MAG120_17790	MAG120_251	4035	4865	-	831	398	6	4.45029	0.333466	0.0749313	HTH-type transcriptional activator RhaR	soxS	antibiotic target alteration; antibiotic efflux; reduced permeability to antibiotic	Multidrug	32.35
MAG120_18015	MAG120_263	73	1716	+	1644	1080	20	6.1042	0.561862	0.0920452	HTH-type transcriptional activator RhaR	soxS	antibiotic target alteration; antibiotic efflux; reduced permeability to antibiotic	Multidrug	22
MAG120_18040	MAG120_264	4458	4949	-	492	54	0	1.01985	0	0	HTH-type transcriptional activator RhaR	soxS	antibiotic target alteration; antibiotic efflux; reduced permeability to antibiotic	Multidrug	30.3
MAG120_18305	MAG120_278	3943	4629	-	687	360	22	4.86914	1.479	0.303749	HTH-type transcriptional activator RhaS	soxS	antibiotic target alteration; antibiotic efflux; reduced permeability to antibiotic	Multidrug	25.53
MAG120_18965	MAG120_312	1218	2858	+	1641	825	310	4.67145	8.72479	1.86768	putative ABC transporter ATP-binding protein YbiT	eatAv	antibiotic target protection	Pleuromutilin	23.16
MAG120_19540	MAG120_349	104	955	-	852	331	4	3.6099	0.216831	0.0600658	HTH-type transcriptional activator RhaS	soxS	antibiotic target alteration; antibiotic efflux; reduced permeability to antibiotic	Multidrug	25.51
MAG120_19655	MAG120_356	94	1647	+	1554	563	8	3.36639	0.237761	0.070628	HTH-type transcriptional activator RhaR	soxS	antibiotic target alteration; antibiotic efflux; reduced permeability to antibiotic	Multidrug	23.16
MAG120_19800	MAG120_369	263	2356	+	2094	1240	198	5.50239	4.36707	0.793668	Polyribonucleotide nucleotidyltransferase	rpsA	antibiotic target alteration	Pyrazinamide	32.03
MAG120_20265	MAG120_402	1140	2027	+	888	231	4	2.41716	0.208041	0.0860683	HTH-type transcriptional activator RhaR	soxS	antibiotic target alteration; antibiotic efflux; reduced permeability to antibiotic	Multidrug	24.75
MAG120_21415	MAG120_496	820	2418	-	1599	1010	82	5.86921	2.36847	0.403541	Major cardiolipin synthase ClsA	cls	antibiotic target alteration	Peptide	32.98
MAG121_00240	MAG121_1	55130	56605	+	1476	111	0	0.698785	0	0	Major cardiolipin synthase ClsA	cls	antibiotic target alteration	Peptide	39.58
MAG121_00455	MAG121_2	37259	41107	+	3849	311	208	0.750791	2.49584	3.32428	DNA-directed RNA polymerase subunit beta	rpoB	antibiotic target alteration; antibiotic target replacement	Rifampicin	61.26
MAG121_00830	MAG121_5	10779	12557	-	1779	125	0	0.652891	0	0	Stage V sporulation protein D	Penicillin-binding protein	antibiotic target alteration	β-lactam	26.44
MAG121_00835	MAG121_5	12652	14724	-	2073	102	17	0.457201	0.378749	0.828407	Stage V sporulation protein D	Penicillin-binding protein	antibiotic target alteration	β-lactam	28.07
MAG121_01015	MAG121_6	13289	14581	-	1293	102	15	0.733007	0.53579	0.730948	UDP-N-acetylglucosamine 1-carboxyvinyltransferase 2	murA	antibiotic target alteration	Fosfomycin	47.26
MAG121_01200	MAG121_7	13739	15562	+	1824	124	37	0.631689	0.936869	1.48312	GTP-binding protein TypA/BipA	EF-Tu	antibiotic target alteration	Elfamycin	29.39
MAG121_01220	MAG121_7	18100	20694	+	2595	195	40	0.698239	0.711909	1.01958	Penicillin-binding protein 1A	Penicillin-binding protein	antibiotic target alteration	β-lactam	29.44
MAG121_01255	MAG121_8	3707	4144	+	438	14	0	0.297003	0	0	hypothetical protein	marR	antibiotic target alteration; antibiotic efflux	Multidrug	29.13
MAG121_01325	MAG121_8	19453	21267	+	1815	116	2	0.593865	0.0508927	0.0856973	Energy-dependent translational throttle protein EttA	eatAv	antibiotic target protection	Pleuromutilin	27.48
MAG121_01380	MAG121_9	6502	9240	+	2739	197	9	0.668315	0.151758	0.227076	Elongation factor G%2C mitochondrial	fusA	antibiotic target alteration	Fusidic acid	28.42
MAG121_01450	MAG121_9	18059	18844	-	786	43	4	0.508338	0.235039	0.462367	HTH-type transcriptional activator RhaR	soxS	antibiotic target alteration; antibiotic efflux; reduced permeability to antibiotic	Multidrug	24.75
MAG121_01510	MAG121_10	7269	8111	+	843	50	2	0.551124	0.109573	0.198818	HTH-type transcriptional activator RhaS	soxS	antibiotic target alteration; antibiotic efflux; reduced permeability to antibiotic	Multidrug	35.64
MAG121_01690	MAG121_11	15930	17846	-	1917	143	28	0.693139	0.674587	0.973234	Selenocysteine-specific elongation factor	EF-Tu	antibiotic target alteration	Elfamycin	31.15
MAG121_01885	MAG121_13	9989	10810	-	822	38	0	0.429555	0	0	HTH-type transcriptional activator RhaS	soxS	antibiotic target alteration; antibiotic efflux; reduced permeability to antibiotic	Multidrug	32.38
MAG121_02010	MAG121_14	12052	13968	+	1917	153	18	0.741611	0.433663	0.584758	DNA gyrase subunit B	gyrB	antibiotic target alteration	Fluoroquinolone	54.67
MAG121_02015	MAG121_14	14017	16536	+	2520	185	30	0.682147	0.549823	0.806018	DNA gyrase subunit A	gyrA	antibiotic target alteration	Fluoroquinolone	59.75
MAG121_02400	MAG121_18	11232	13322	-	2091	118	14	0.524366	0.309226	0.589714	Cardiolipin synthase	pgsA	antibiotic target alteration	Peptide	25.41
MAG121_02975	MAG121_26	6198	7391	+	1194	339	562	2.63817	21.7387	8.24009	Elongation factor Tu	EF-Tu	antibiotic target alteration	Elfamycin	73.99
MAG121_03355	MAG121_33	7563	8414	-	852	43	4	0.46896	0.216831	0.462367	HTH-type transcriptional activator RhaR	soxS	antibiotic target alteration; antibiotic efflux; reduced permeability to antibiotic	Multidrug	30.43
MAG121_03515	MAG121_36	8236	9297	-	1062	64	2	0.559967	0.0869776	0.155326	HTH-type transcriptional activator RhaR	soxS	antibiotic target alteration; antibiotic efflux; reduced permeability to antibiotic	Multidrug	24.04
MAG121_03730	MAG121_41	993	2600	+	1608	72	2	0.416057	0.0574441	0.138068	Protein-glutamate methylesterase/protein-glutamine glutaminase	soxS	antibiotic target alteration; antibiotic efflux; reduced permeability to antibiotic	Multidrug	29
MAG121_04135	MAG121_50	6636	8723	-	2088	101	11	0.449467	0.243312	0.541335	Polyribonucleotide nucleotidyltransferase	rpsA	antibiotic target alteration	Pyrazinamide	27.64
MAG121_04305	MAG121_55	3826	5052	-	1227	94	2	0.711852	0.0752813	0.105754	HTH-type transcriptional activator RhaR	soxS	antibiotic target alteration; antibiotic efflux; reduced permeability to antibiotic	Multidrug	29.7
MAG121_04645	MAG121_65	1295	3862	+	2568	120	50	0.434203	0.899243	2.07102	Translation initiation factor IF-2	EF-Tu	antibiotic target alteration	Elfamycin	32.9
MAG121_05160	MAG121_81	5768	6214	-	447	19	0	0.39496	0	0	Transcriptional regulator SlyA	mexR	antibiotic target alteration; antibiotic efflux	Multidrug	25.23
MAG121_05335	MAG121_88	3136	4338	+	1203	67	2	0.517507	0.0767832	0.148371	HTH-type transcriptional activator RhaR	soxS	antibiotic target alteration; antibiotic efflux; reduced permeability to antibiotic	Multidrug	27.06
MAG121_05385	MAG121_91	50	2161	-	2112	79	0	0.347568	0	0	Beta-lactam-inducible penicillin-binding protein	Penicillin-binding protein	antibiotic target alteration	β-lactam	26.9
MAG121_06115	MAG121_124	26	2911	+	2886	117	16	0.376701	0.25605	0.679719	Peptidoglycan D%2CD-transpeptidase MrdA	Penicillin-binding protein	antibiotic target alteration	β-lactam	24.85
MAG122_00100	MAG122_1	30791	32101	-	1311	94	0	0.666242	0	0	UDP-N-acetylglucosamine 1-carboxyvinyltransferase	murA	antibiotic target alteration	Fosfomycin	35.01
MAG122_00575	MAG122_3	7110	11096	-	3987	200	2	0.466112	0.0231678	0.0497044	Sensor histidine kinase RcsC	basR	antibiotic target alteration; antibiotic efflux	Peptide	28.14
MAG122_00985	MAG122_5	20745	23294	-	2550	157	0	0.572092	0	0	Sensor histidine kinase RcsC	walK	antibiotic target alteration	Peptide	22.44
MAG122_01490	MAG122_8	33832	35634	+	1803	153	0	0.788501	0	0	GTP-binding protein TypA/BipA	EF-Tu	antibiotic target alteration	Elfamycin	31.82
MAG122_01800	MAG122_11	14519	15985	+	1467	91	0	0.576392	0	0	Major cardiolipin synthase ClsA	cls	antibiotic target alteration	Peptide	33.54
MAG122_03015	MAG122_21	3805	5772	-	1968	143	0	0.675177	0	0	DNA gyrase subunit B	gyrB	antibiotic target alteration	Fluoroquinolone	32.22
MAG122_04545	MAG122_35	7149	7721	-	573	25	2	0.405408	0.161205	0.397635	50S ribosomal protein L6	fusE	antibiotic target alteration	Fusidic acid	43.62
MAG122_04620	MAG122_35	13895	14512	-	618	21	0	0.315746	0	0	50S ribosomal protein L3	rplC	antibiotic target alteration	Pleuromutilin	53.66
MAG122_04630	MAG122_35	14933	17050	-	2118	118	10	0.517682	0.21806	0.421224	Elongation factor G	fusA	antibiotic target alteration	Fusidic acid	52.42
MAG122_06525	MAG122_58	7435	8295	+	861	45	6	0.485642	0.321847	0.662726	Enoyl-[acyl-carrier-protein] reductase [NADH] FabI	fabI	antibiotic target alteration	Disinfecting agents	28.2
MAG122_06595	MAG122_59	2040	4775	-	2736	163	0	0.553577	0	0	DNA topoisomerase 4 subunit A	gyrA	antibiotic target alteration	Fluoroquinolone	28.29
MAG122_06820	MAG122_61	16533	17147	+	615	41	0	0.619463	0	0	hypothetical protein	acrR	antibiotic target alteration; antibiotic efflux	Multidrug	28.33
MAG122_06930	MAG122_63	7209	9176	-	1968	146	2	0.689342	0.0469361	0.0680883	DNA gyrase subunit B	gyrB	antibiotic target alteration	Fluoroquinolone	55.76
MAG122_07380	MAG122_69	13486	14502	-	1017	59	0	0.539061	0	0	putative zinc-type alcohol dehydrogenase-like protein YjmD	mexS	antibiotic efflux	Multidrug	24.7
MAG122_07760	MAG122_74	10194	11045	-	852	65	0	0.708893	0	0	Dihydropteroate synthase	folP	antibiotic target alteration	Sulfonamide	42.26
MAG122_08310	MAG122_84	8437	9183	-	747	53	0	0.659268	0	0	3-oxoacyl-[acyl-carrier-protein] reductase FabG	fabI	antibiotic target alteration	Disinfecting agents	30.2
MAG122_08315	MAG122_84	9221	9808	-	588	38	0	0.6005	0	0	hypothetical protein	acrR	antibiotic target alteration; antibiotic efflux	Multidrug	38.89
MAG122_09505	MAG122_105	2270	4051	-	1782	82	0	0.427576	0	0	Elongation factor 4	EF-Tu	antibiotic target alteration	Elfamycin	28.98
MAG122_09825	MAG122_112	5170	5919	-	750	57	0	0.706188	0	0	Glucose 1-dehydrogenase	inhA	antibiotic target alteration	Isoniazid	27.17
MAG122_10400	MAG122_124	8122	10452	-	2331	166	8	0.661717	0.158507	0.239539	Translation initiation factor IF-2	EF-Tu	antibiotic target alteration	Elfamycin	28.89
MAG122_10865	MAG122_135	3797	4495	-	699	42	0	0.558314	0	0	Transcriptional regulatory protein WalR	basR	antibiotic target alteration; antibiotic efflux	Peptide	37.1
MAG122_11395	MAG122_151	2561	4723	+	2163	153	0	0.657267	0	0	Stage V sporulation protein D	Penicillin-binding protein	antibiotic target alteration	β-lactam	23.1
MAG122_11965	MAG122_170	19	2586	-	2568	153	2	0.553609	0.0359697	0.0649731	DNA gyrase subunit A	gyrA	antibiotic target alteration	Fluoroquinolone	50.06
MAG122_12175	MAG122_177	1965	3530	-	1566	98	0	0.581488	0	0	Peptide chain release factor 3	fusA	antibiotic target alteration	Fusidic acid	28.87
MAG123_00890	MAG123_4	46194	47051	+	858	251	11	2.71827	0.592117	0.217828	Enoyl-[acyl-carrier-protein] reductase [NADH] FabI	inhA	antibiotic target alteration	Isoniazid	26.97
MAG123_01070	MAG123_5	26005	26595	+	591	90	0	1.41502	0	0	hypothetical protein	acrR	antibiotic target alteration; antibiotic efflux	Multidrug	22.06
MAG123_01890	MAG123_10	8542	9981	+	1440	127	0	0.819498	0	0	Major cardiolipin synthase ClsA	cls	antibiotic target alteration	Peptide	33.54
MAG123_02525	MAG123_14	1404	4493	+	3090	1220	34	3.66867	0.508186	0.138521	Translation initiation factor IF-2	fusA	antibiotic target alteration	Fusidic acid	26.53
MAG123_02605	MAG123_14	23317	25278	-	1962	688	43	3.25834	1.01221	0.310653	DNA gyrase subunit B	gyrB	antibiotic target alteration	Fluoroquinolone	56.54
MAG123_02905	MAG123_16	21082	23727	-	2646	529	2	1.85769	0.0349094	0.0187918	DNA gyrase subunit A	gyrA	antibiotic target alteration	Fluoroquinolone	24.56
MAG123_03065	MAG123_17	30704	31597	-	894	69	0	0.717164	0	0	HTH-type transcriptional activator RhaR	soxS	antibiotic target alteration; antibiotic efflux; reduced permeability to antibiotic	Multidrug	29.52
MAG123_03535	MAG123_21	4729	5856	-	1128	78	0	0.642528	0	0	hypothetical protein	soxS	antibiotic target alteration; antibiotic efflux; reduced permeability to antibiotic	Multidrug	27.66
MAG123_03675	MAG123_22	9394	11511	+	2118	812	201	3.56235	4.383	1.23037	Elongation factor G	fusA	antibiotic target alteration	Fusidic acid	53.88
MAG123_03685	MAG123_22	11932	12549	+	618	653	138	9.81819	10.3132	1.05042	50S ribosomal protein L3	rplC	antibiotic target alteration	Pleuromutilin	53.66
MAG123_03760	MAG123_22	18765	19334	+	570	36	0	0.58686	0	0	50S ribosomal protein L6	fusE	antibiotic target alteration	Fusidic acid	45.45
MAG123_04095	MAG123_24	30028	31602	+	1575	219	2	1.29202	0.0586477	0.0453922	Peptide chain release factor 3	fusA	antibiotic target alteration	Fusidic acid	28.04
MAG123_04570	MAG123_28	16122	18272	+	2151	230	4	0.99356	0.0858858	0.0864425	Peptidoglycan D%2CD-transpeptidase FtsI	Penicillin-binding protein	antibiotic target alteration	β-lactam	22.12
MAG123_05555	MAG123_37	13121	13936	+	816	92	0	1.04762	0	0	putative oxidoreductase UxuB	fabI	antibiotic target alteration	Disinfecting agents	24.63
MAG123_06805	MAG123_48	20534	22315	+	1782	249	4	1.29837	0.10367	0.0798465	Elongation factor 4	EF-Tu	antibiotic target alteration	Elfamycin	29.76
MAG123_06920	MAG123_50	366	1499	+	1134	86	0	0.70468	0	0	DNA gyrase inhibitor	soxS	antibiotic target alteration; antibiotic efflux; reduced permeability to antibiotic	Multidrug	30.77
MAG123_07395	MAG123_55	7601	9463	-	1863	188	0	0.937674	0	0	Peptidoglycan D%2CD-transpeptidase MrdA	Penicillin-binding protein	antibiotic target alteration	β-lactam	23.84
MAG123_08470	MAG123_67	21116	22915	+	1800	422	24	2.17845	0.615801	0.282679	GTP-binding protein TypA/BipA	EF-Tu	antibiotic target alteration	Elfamycin	29.69
MAG123_09510	MAG123_80	10813	12270	+	1458	166	2	1.05793	0.063354	0.0598849	Sulfate adenylyltransferase subunit 1	EF-Tu	antibiotic target alteration	Elfamycin	26.72
MAG123_10220	MAG123_88	20567	20911	+	345	27	0	0.727196	0	0	hypothetical protein	nalC	antibiotic efflux	Multidrug	38.46
MAG123_10710	MAG123_93	12027	12887	-	861	75	0	0.809403	0	0	HTH-type transcriptional activator RhaS	soxS	antibiotic target alteration; antibiotic efflux; reduced permeability to antibiotic	Multidrug	30.61
MAG123_12490	MAG123_116	16941	17735	-	795	90	0	1.05192	0	0	Thymidylate synthase	thyA	antibiotic target alteration	Salicylic acid	61.74
MAG123_13000	MAG123_124	5470	6885	-	1416	120	0	0.787453	0	0	Regulatory protein AtoC	uhpT	antibiotic target alteration	Fosfomycin	27.83
MAG123_14045	MAG123_138	11213	12811	-	1599	143	0	0.830987	0	0	putative ABC transporter ATP-binding protein YbiT	eatAv	antibiotic target protection	Pleuromutilin	27.1
MAG123_14090	MAG123_139	6193	7626	+	1434	120	0	0.777569	0	0	Major cardiolipin synthase ClsA	cls	antibiotic target alteration	Peptide	34.3
MAG123_14215	MAG123_141	1626	2474	-	849	82	0	0.897455	0	0	hypothetical protein	soxS	antibiotic target alteration; antibiotic efflux; reduced permeability to antibiotic	Multidrug	25.23
MAG123_14895	MAG123_154	11951	12925	-	975	84	0	0.800537	0	0	D-alanine--D-alanine ligase	ddl	antibiotic target alteration	Glycopeptide	28.27
MAG123_15245	MAG123_160	14417	14899	-	483	49	0	0.942661	0	0	HTH-type transcriptional activator RhaR	soxS	antibiotic target alteration; antibiotic efflux; reduced permeability to antibiotic	Multidrug	29.27
MAG123_15595	MAG123_167	4704	5981	-	1278	79	0	0.574385	0	0	Membrane sensor protein UhpC	glpT	antibiotic target alteration	Fosfomycin	36.68
MAG123_16985	MAG123_194	2630	3775	+	1146	140	2	1.13514	0.0806023	0.0710063	Xylose operon regulatory protein	soxS	antibiotic target alteration; antibiotic efflux; reduced permeability to antibiotic	Multidrug	26
MAG123_17635	MAG123_211	10339	11202	-	864	134	0	1.44111	0	0	Arabinose operon regulatory protein	soxS	antibiotic target alteration; antibiotic efflux; reduced permeability to antibiotic	Multidrug	29.79
MAG123_17780	MAG123_215	4730	6121	+	1392	191	14	1.27497	0.464505	0.364326	Nitric oxide reductase FlRd-NAD(+) reductase	ndh	antibiotic target alteration	Isoniazid	31.89
MAG123_17865	MAG123_217	7177	7620	-	444	45	0	0.941751	0	0	hypothetical protein	mexR	antibiotic target alteration; antibiotic efflux	Multidrug	25.69
MAG123_18555	MAG123_234	6617	7291	+	675	89	18	1.22516	1.2316	1.00526	Transcriptional regulatory protein tctD	basR	antibiotic target alteration; antibiotic efflux	Peptide	38.53
MAG123_18960	MAG123_246	5493	6440	-	948	95	0	0.931155	0	0	DNA gyrase inhibitor	soxS	antibiotic target alteration; antibiotic efflux; reduced permeability to antibiotic	Multidrug	33.33
MAG123_19335	MAG123_255	8105	8776	-	672	42	0	0.580747	0	0	Transcriptional regulatory protein WalR	phoP	antibiotic target alteration; antibiotic efflux; resistance by absence	Multidrug	30.73
MAG123_19545	MAG123_263	114	986	+	873	39	0	0.415104	0	0	HTH-type transcriptional activator RhaR	soxS	antibiotic target alteration; antibiotic efflux; reduced permeability to antibiotic	Multidrug	27.36
MAG123_19590	MAG123_264	100	504	+	405	47	0	1.07832	0	0	ABC transporter ATP-binding protein ModF	eatAv	antibiotic target protection	Pleuromutilin	30.86
MAG123_20485	MAG123_289	4830	6746	-	1917	119	0	0.576808	0	0	Sensor histidine kinase RcsC	phoP	antibiotic target alteration; antibiotic efflux; resistance by absence	Multidrug	35.34
MAG123_20520	MAG123_290	6766	8877	-	2112	162	0	0.712735	0	0	Sensor histidine kinase RcsC	phoP	antibiotic target alteration; antibiotic efflux; resistance by absence	Multidrug	31.02
MAG123_20975	MAG123_305	2898	3755	+	858	104	0	1.1263	0	0	DNA gyrase inhibitor	soxS	antibiotic target alteration; antibiotic efflux; reduced permeability to antibiotic	Multidrug	30.1
MAG123_21065	MAG123_308	2727	4508	+	1782	160	2	0.834294	0.0518351	0.0621305	Sensor histidine kinase RcsC	phoP	antibiotic target alteration; antibiotic efflux; resistance by absence	Multidrug	31.62
MAG123_22500	MAG123_354	5307	6089	-	783	46	0	0.545887	0	0	Dihydroanticapsin 7-dehydrogenase	fabI	antibiotic target alteration	Disinfecting agents	24.44
MAG123_23030	MAG123_374	4732	5484	-	753	58	8	0.715714	0.490678	0.685578	putative oxidoreductase YgfF	fabI	antibiotic target alteration	Disinfecting agents	24.6
MAG123_24160	MAG123_418	1932	3731	-	1800	106	52	0.547192	1.33424	2.43833	GTP-binding protein TypA/BipA	EF-Tu	antibiotic target alteration	Elfamycin	35.61
MAG123_24330	MAG123_423	4860	5717	-	858	41	4	0.444021	0.215315	0.484921	Enoyl-[acyl-carrier-protein] reductase [NADH] FabI	inhA	antibiotic target alteration	Isoniazid	26.97
MAG123_24675	MAG123_439	1099	5241	+	4143	232	2	0.520331	0.0222955	0.0428486	Regulator of RpoS	liaR	antibiotic target alteration; antibiotic efflux	Peptide	27.41
MAG123_24775	MAG123_445	48	488	+	441	59	0	1.24314	0	0	hypothetical protein	mexR	antibiotic target alteration; antibiotic efflux	Multidrug	28.97
MAG123_24925	MAG123_452	819	1292	+	474	14	0	0.274446	0	0	Transcriptional regulator SlyA	mexR	antibiotic target alteration; antibiotic efflux	Multidrug	29.47
MAG123_24945	MAG123_452	4257	5936	-	1680	106	10	0.586278	0.274911	0.46891	Elongation factor G	fusA	antibiotic target alteration	Fusidic acid	32.19
MAG123_25445	MAG123_473	111	2267	+	2157	709	68	3.05424	1.456	0.476714	Elongation factor G	fusA	antibiotic target alteration	Fusidic acid	30.43
MAG123_25675	MAG123_484	137	733	+	597	68	8	1.05838	0.618896	0.584758	hypothetical protein	acrR	antibiotic target alteration; antibiotic efflux	Multidrug	21.32
MAG123_26150	MAG123_504	130	519	-	390	10	0	0.238255	0	0	hypothetical protein	nalC	antibiotic efflux	Multidrug	29.57
MAG123_26790	MAG123_532	1030	2469	-	1440	61	8	0.393617	0.256584	0.651861	Major cardiolipin synthase ClsA	cls	antibiotic target alteration	Peptide	33.68
MAG123_28230	MAG123_609	2784	4106	-	1323	533	0	3.74347	0	0	Transcriptional regulatory protein ZraR	basR	antibiotic target alteration; antibiotic efflux	Peptide	28.23
MAG123_30360	MAG123_768	452	1321	-	870	55	0	0.587422	0	0	HTH-type transcriptional activator RhaR	soxS	antibiotic target alteration; antibiotic efflux; reduced permeability to antibiotic	Multidrug	33
MAG124_00370	MAG124_1	70910	71530	+	621	30	0	0.448886	0	0	hypothetical protein	acrR	antibiotic target alteration; antibiotic efflux	Multidrug	28.57
MAG124_00390	MAG124_1	76182	76940	+	759	60	8	0.734541	0.486799	0.662726	Lipopolysaccharide export system ATP-binding protein LptB	eatAv	antibiotic target protection	Pleuromutilin	24.87
MAG124_00455	MAG124_2	8181	10166	+	1986	175	7	0.818777	0.162787	0.198818	DNA gyrase subunit B	gyrB	antibiotic target alteration	Fluoroquinolone	35.2
MAG124_00470	MAG124_2	12298	14547	+	2250	196	12	0.809432	0.246321	0.304313	DNA gyrase subunit A	gyrA	antibiotic target alteration	Fluoroquinolone	30.88
MAG124_00610	MAG124_2	50001	52577	-	2577	223	22	0.804076	0.394285	0.490358	DNA gyrase subunit A	gyrA	antibiotic target alteration	Fluoroquinolone	55.61
MAG124_00620	MAG124_2	53387	55333	-	1947	181	10	0.863812	0.237212	0.27461	DNA gyrase subunit B	gyrB	antibiotic target alteration	Aminocoumarin	52.79
MAG124_01170	MAG124_4	35116	35694	-	579	64	0	1.02709	0	0	HTH-type transcriptional regulator BetI	acrR	antibiotic target alteration; antibiotic efflux	Multidrug	28.92
MAG124_01205	MAG124_4	41206	42450	-	1245	80	4	0.597073	0.148386	0.248522	3-oxoacyl-[acyl-carrier-protein] synthase 2	kasA	antibiotic target alteration	Isoniazid	34.89
MAG124_01545	MAG124_5	45462	47267	+	1806	196	4	1.00843	0.102293	0.101438	Elongation factor 4	EF-Tu	antibiotic target alteration	Elfamycin	28.17
MAG124_02050	MAG124_7	35435	37867	+	2433	216	10	0.824932	0.189828	0.230113	Stage V sporulation protein D	Penicillin-binding protein	antibiotic target alteration	β-lactam	24.12
MAG124_02075	MAG124_7	43107	44369	+	1263	97	2	0.713633	0.0731355	0.102483	UDP-N-acetylglucosamine 1-carboxyvinyltransferase 1	murA	antibiotic target alteration	Fosfomycin	30.97
MAG124_02125	MAG124_7	52422	53624	+	1203	120	400	0.926878	15.3566	16.5681	Elongation factor Tu	EF-Tu	antibiotic target alteration	Elfamycin	71.25
MAG124_04800	MAG124_22	28123	28920	-	798	46	7	0.535626	0.405132	0.756372	Zinc import ATP-binding protein ZnuC	eatAv	antibiotic target protection	Pleuromutilin	25.6
MAG124_05065	MAG124_25	4755	7355	+	2601	150	8	0.535868	0.142053	0.26509	Elongation factor G%2C mitochondrial	fusA	antibiotic target alteration	Fusidic acid	23.86
MAG124_06025	MAG124_32	13679	14305	-	627	39	0	0.577968	0	0	hypothetical protein	acrR	antibiotic target alteration; antibiotic efflux	Multidrug	41.18
MAG124_06210	MAG124_34	3281	4330	-	1050	82	12	0.725657	0.52783	0.727382	D-alanine--D-alanine ligase	ddl	antibiotic target alteration	Glycopeptide	30.51
MAG124_06425	MAG124_36	11820	13481	+	1662	95	12	0.531128	0.333466	0.627845	Alkaline phosphatase synthesis sensor protein PhoR	walK	antibiotic target alteration	Peptide	29.01
MAG124_06490	MAG124_37	7119	8024	-	906	73	10	0.748689	0.509769	0.680883	HTH-type transcriptional activator RhaR	soxS	antibiotic target alteration; antibiotic efflux; reduced permeability to antibiotic	Multidrug	31.07
MAG124_06630	MAG124_39	1032	4889	-	3858	352	62	0.847788	0.742218	0.875476	DNA-directed RNA polymerase subunit beta	rpoB	antibiotic target alteration; antibiotic target replacement	Rifampicin	67.45
MAG124_07350	MAG124_47	4049	6124	+	2076	137	113	0.613197	2.51393	4.09971	Elongation factor G	fusA	antibiotic target alteration	Fusidic acid	36.57
MAG124_07380	MAG124_47	12429	13142	-	714	51	6	0.66371	0.38811	0.584758	Transcriptional regulatory protein WalR	basR	antibiotic target alteration; antibiotic efflux	Peptide	36.8
MAG124_07395	MAG124_47	14483	15781	+	1299	89	20	0.636631	0.711087	1.11695	UDP-N-acetylglucosamine 1-carboxyvinyltransferase 2	murA	antibiotic target alteration	Fosfomycin	35.61
MAG124_07420	MAG124_48	5124	6803	-	1680	129	0	0.713489	0	0	Peptidoglycan D%2CD-transpeptidase MrdA	Penicillin-binding protein	antibiotic target alteration	β-lactam	24.7
MAG124_07515	MAG124_49	10996	12603	+	1608	118	8	0.681872	0.229777	0.336979	Peptide chain release factor 3	fusA	antibiotic target alteration	Fusidic acid	27.94
MAG124_07565	MAG124_50	4391	6889	+	2499	214	35	0.795709	0.64685	0.812923	Translation initiation factor IF-2	EF-Tu	antibiotic target alteration	Elfamycin	30.2
MAG124_07955	MAG124_56	11741	13279	+	1539	107	5	0.646029	0.150049	0.232264	Major cardiolipin synthase ClsA	cls	antibiotic target alteration	Peptide	31.03
MAG124_08060	MAG124_58	6209	7204	+	996	58	0	0.541097	0	0	HTH-type transcriptional activator RhaR	soxS	antibiotic target alteration; antibiotic efflux; reduced permeability to antibiotic	Multidrug	35.23
MAG124_08480	MAG124_65	6027	8180	-	2154	206	12	0.888645	0.257299	0.28954	Polyribonucleotide nucleotidyltransferase	rpsA	antibiotic target alteration	Pyrazinamide	50
MAG125_00535	MAG125_2	29601	29969	+	369	46	3	1.15835	0.375489	0.324159	Mercuric resistance operon regulatory protein	soxR	antibiotic target alteration; antibiotic efflux	Multidrug	37.1
MAG125_00645	MAG125_2	54254	54763	+	510	72	0	1.3118	0	0	hypothetical protein	mexR	antibiotic target alteration; antibiotic efflux	Multidrug	30.21
MAG125_01205	MAG125_3	79418	80419	-	1002	191	0	1.77122	0	0	2-haloacrylate reductase	mexS	antibiotic efflux	Multidrug	32.13
MAG125_01805	MAG125_6	245	814	-	570	126	6	2.05401	0.486159	0.236688	hypothetical protein	acrR	antibiotic target alteration; antibiotic efflux	Multidrug	38.89
MAG125_02585	MAG125_8	43207	44802	+	1596	260	86	1.51373	2.48867	1.64407	Peptide chain release factor 3	fusA	antibiotic target alteration	Fusidic acid	24.69
MAG125_03525	MAG125_12	23666	24598	-	933	157	2	1.5636	0.0990034	0.0633177	hypothetical protein	mexT	antibiotic efflux	Multidrug	22.36
MAG125_03610	MAG125_13	50	2170	+	2121	488	132	2.13789	2.87432	1.34446	DNA topoisomerase 4 subunit A	gyrA	antibiotic target alteration	Fluoroquinolone	43.26
MAG125_04275	MAG125_16	36780	37094	-	315	34	21	1.00294	3.07901	3.06998	Enoyl-[acyl-carrier-protein] reductase [NADH] FabI	fabI	antibiotic target alteration	Disinfecting agents	50.98
MAG125_04740	MAG125_19	29959	30999	+	1041	93	38	0.830116	1.68591	2.03093	NADPH-dependent curcumin reductase	mexS	antibiotic efflux	Multidrug	26.09
MAG125_04890	MAG125_20	29220	30362	-	1143	224	38	1.82099	1.53546	0.8432	Putative alcohol dehydrogenase D	mexS	antibiotic efflux	Multidrug	35.21
MAG125_05890	MAG125_28	8932	10902	+	1971	342	116	1.6123	2.71815	1.68588	DNA topoisomerase 4 subunit B	gyrB	antibiotic target alteration	Fluoroquinolone	41.85
MAG125_06725	MAG125_35	789	1616	+	828	118	122	1.32421	6.80505	5.13893	Enoyl-[acyl-carrier-protein] reductase [NADH] FabI	inhA	antibiotic target alteration	Isoniazid	30.63
MAG125_06975	MAG125_37	3040	3828	-	789	159	18	1.87252	1.05365	0.562692	Enoyl-[acyl-carrier-protein] reductase [NADH] FabI	fabI	antibiotic target alteration	Disinfecting agents	44
MAG125_07560	MAG125_42	15566	16168	+	603	95	2	1.46391	0.153184	0.104641	hypothetical protein	mexZ	antibiotic efflux	Multidrug	37.04
MAG125_07570	MAG125_42	16494	17921	-	1428	289	6	1.88051	0.194055	0.103193	Cardiolipin synthase A	cls	antibiotic target alteration	Peptide	27.44
MAG125_07940	MAG125_46	6659	7693	+	1035	233	16	2.09181	0.713972	0.341318	Alcohol dehydrogenase	mexS	antibiotic efflux	Multidrug	27.16
MAG125_08365	MAG125_50	6783	7940	-	1158	217	53	1.74124	2.11383	1.21398	Bicyclomycin resistance protein	lmrA	antibiotic target alteration; antibiotic efflux	Multidrug	31.12
MAG125_09480	MAG125_61	10472	10972	-	501	112	0	2.07724	0	0	hypothetical protein	marR	antibiotic target alteration; antibiotic efflux	Multidrug	30.28
MAG125_09685	MAG125_63	14416	16221	+	1806	288	56	1.48177	1.4321	0.966475	putative peptidoglycan D%2CD-transpeptidase FtsI	Penicillin-binding protein	antibiotic target alteration	β-lactam	25.78
MAG125_09845	MAG125_65	8213	8839	-	627	89	10	1.31895	0.736604	0.558477	Transcriptional regulatory protein FixJ	uhpT	antibiotic target alteration	Fosfomycin	30.96
MAG125_10560	MAG125_74	1747	2721	+	975	267	0	2.54456	0	0	2-haloacrylate reductase	mexS	antibiotic efflux	Multidrug	28.53
MAG125_10565	MAG125_74	2812	3558	+	747	167	0	2.07732	0	0	3-oxoacyl-[acyl-carrier-protein] reductase FabG	fabI	antibiotic target alteration	Disinfecting agents	24.32
MAG125_10800	MAG125_76	12988	13911	+	924	156	36	1.56877	1.79942	1.14703	D-alanine--D-alanine ligase B	ddl	antibiotic target alteration	Glycopeptide	32.44
MAG125_10980	MAG125_79	2967	4826	-	1860	348	91	1.73849	2.25959	1.29974	putative ABC transporter ATP-binding protein YheS	eatAv	antibiotic target protection	Pleuromutilin	24.46
MAG125_11085	MAG125_80	9832	11781	-	1950	316	34	1.50577	0.805279	0.534795	Peptidoglycan D%2CD-transpeptidase MrdA	Penicillin-binding protein	antibiotic target alteration	β-lactam	23.28
MAG125_11120	MAG125_81	1267	3447	-	2181	410	78	1.74677	1.65174	0.945597	Catalase-peroxidase 1	katG	antibiotic target alteration	Isoniazid	55.05
MAG125_11265	MAG125_82	11205	11963	+	759	121	2	1.48132	0.1217	0.0821561	2-(R)-hydroxypropyl-CoM dehydrogenase	fabI	antibiotic target alteration	Disinfecting agents	24.51
MAG125_11270	MAG125_82	11956	12774	+	819	151	2	1.71317	0.112784	0.0658337	2%2C5-dichloro-2%2C5-cyclohexadiene-1%2C4-diol dehydrogenase LinX	fabI	antibiotic target alteration	Disinfecting agents	26.14
MAG125_11380	MAG125_84	1294	2844	+	1551	284	13	1.70143	0.387109	0.22752	Cardiolipin synthase C	cls	antibiotic target alteration	Peptide	22.91
MAG125_13885	MAG125_121	2910	3983	+	1074	183	4	1.58326	0.172012	0.108644	Sorbitol dehydrogenase	mexS	antibiotic efflux	Multidrug	34.31
MAG125_14565	MAG125_135	5004	6026	-	1023	175	0	1.58953	0	0	HTH-type transcriptional regulator LeuO	mexT	antibiotic efflux	Multidrug	30.21
MAG125_14680	MAG125_137	6033	6473	-	441	76	12	1.60133	1.25674	0.784807	hypothetical protein	acrR	antibiotic target alteration; antibiotic efflux	Multidrug	29.9
MAG125_15420	MAG125_153	246	2171	-	1926	405	0	1.95391	0	0	Selenocysteine-specific elongation factor	EF-Tu	antibiotic target alteration	Elfamycin	31.87
MAG125_15630	MAG125_158	2798	4147	-	1350	235	40	1.61749	1.36845	0.846033	3-oxoacyl-[acyl-carrier-protein] synthase 2	kasA	antibiotic target alteration	Isoniazid	31.98
MAG125_15705	MAG125_160	1627	2217	+	591	115	5	1.80808	0.390737	0.216106	hypothetical protein	nalC	antibiotic efflux	Multidrug	33.96
MAG125_16215	MAG125_175	1947	2573	+	627	118	0	1.74872	0	0	Transcriptional regulatory protein FixJ	uhpT	antibiotic target alteration	Fosfomycin	31.47
MAG125_16360	MAG125_180	29	2467	+	2439	505	131	1.92392	2.48063	1.28936	DNA gyrase subunit B	gyrB	antibiotic target alteration	Fluoroquinolone	54.42
MAG125_16410	MAG125_182	502	1917	-	1416	253	12	1.66021	0.391399	0.235752	Cardiolipin synthase A	cls	antibiotic target alteration	Peptide	26.9
MAG125_16480	MAG125_184	5191	5787	+	597	142	2	2.21014	0.154724	0.0700062	Nicotinamidase	pncA	antibiotic target alteration	Pyrazinamide	38
MAG125_16665	MAG125_190	4370	5653	-	1284	161	112	1.16511	4.02861	3.4577	UDP-N-acetylglucosamine 1-carboxyvinyltransferase	murA	antibiotic target alteration	Fosfomycin	35.27
MAG125_16930	MAG125_201	124	756	+	633	141	30	2.06977	2.18887	1.05754	hypothetical protein	nalC	antibiotic efflux	Multidrug	28.46
MAG125_17520	MAG125_229	1106	2098	-	993	181	14	1.6937	0.651149	0.384454	Quinone oxidoreductase 1	mexS	antibiotic efflux	Multidrug	27.43
MAG126_00305	MAG126_1	58579	59427	-	849	309	0	3.38187	0	0	HTH-type transcriptional activator RhaS	soxS	antibiotic target alteration; antibiotic efflux; reduced permeability to antibiotic	Multidrug	28.57
MAG126_00345	MAG126_1	68484	69536	+	1053	454	6	4.00621	0.263163	0.0656887	Galactitol 1-phosphate 5-dehydrogenase	mexS	antibiotic efflux	Multidrug	26.74
MAG126_00435	MAG126_1	92475	94025	-	1551	685	2	4.10379	0.0595552	0.0145122	HTH-type transcriptional activator RhaR	soxS	antibiotic target alteration; antibiotic efflux; reduced permeability to antibiotic	Multidrug	27.08
MAG126_00660	MAG126_1	140992	142581	+	1590	852	2	4.97908	0.0580945	0.0116677	Peptide chain release factor 3	fusA	antibiotic target alteration	Fusidic acid	29.88
MAG126_00960	MAG126_1	209388	210245	-	858	418	0	4.52685	0	0	HTH-type transcriptional activator RhaS	soxS	antibiotic target alteration; antibiotic efflux; reduced permeability to antibiotic	Multidrug	31.07
MAG126_01045	MAG126_1	237195	237956	-	762	299	0	3.64605	0	0	putative response regulatory protein	soxS	antibiotic target alteration; antibiotic efflux; reduced permeability to antibiotic	Multidrug	26.21
MAG126_01415	MAG126_2	63207	65039	-	1833	999	12	5.06419	0.302357	0.059705	GTP-binding protein TypA/BipA	EF-Tu	antibiotic target alteration	Elfamycin	29.84
MAG126_01865	MAG126_2	154620	155174	+	555	297	2	4.97245	0.166433	0.033471	hypothetical protein	nalC	antibiotic efflux	Multidrug	44.68
MAG126_01895	MAG126_2	158964	159857	-	894	455	0	4.72912	0	0	HTH-type transcriptional activator RhaS	soxS	antibiotic target alteration; antibiotic efflux; reduced permeability to antibiotic	Multidrug	32.63
MAG126_02215	MAG126_3	26782	28269	+	1488	473	0	2.95369	0	0	HTH-type transcriptional activator RhaR	soxS	antibiotic target alteration; antibiotic efflux; reduced permeability to antibiotic	Multidrug	33.33
MAG126_02955	MAG126_4	9876	11357	-	1482	518	0	3.24779	0	0	Nucleotide-binding protein ExpZ	eatAv	antibiotic target protection	Pleuromutilin	44.06
MAG126_02985	MAG126_4	17928	18587	-	660	267	0	3.75901	0	0	Phosphate regulon transcriptional regulatory protein PhoB	phoP	antibiotic target alteration; antibiotic efflux; resistance by absence	Multidrug	30.73
MAG126_03190	MAG126_4	58692	60596	-	1905	811	0	3.95578	0	0	Selenocysteine-specific elongation factor	EF-Tu	antibiotic target alteration	Elfamycin	32.38
MAG126_04450	MAG126_6	15759	17027	-	1269	630	2	4.61302	0.0727897	0.0157792	UDP-N-acetylglucosamine 1-carboxyvinyltransferase 1	murA	antibiotic target alteration	Fosfomycin	35.39
MAG126_04470	MAG126_6	20719	22434	-	1716	866	0	4.68929	0	0	Stage V sporulation protein D	Penicillin-binding protein	antibiotic target alteration	β-lactam	27.56
MAG126_04475	MAG126_6	22571	24826	-	2256	1080	5	4.44827	0.102361	0.0230113	Peptidoglycan D%2CD-transpeptidase FtsI	Penicillin-binding protein	antibiotic target alteration	β-lactam	25.24
MAG126_05190	MAG126_7	20487	21302	-	816	314	0	3.57558	0	0	HTH-type transcriptional activator RhaR	soxS	antibiotic target alteration; antibiotic efflux; reduced permeability to antibiotic	Multidrug	34.34
MAG126_05205	MAG126_7	26100	26960	+	861	332	0	3.58296	0	0	Arabinose operon regulatory protein	soxS	antibiotic target alteration; antibiotic efflux; reduced permeability to antibiotic	Multidrug	27.45
MAG126_05535	MAG126_7	103432	105525	-	2094	847	12	3.75849	0.264671	0.0704195	Polyribonucleotide nucleotidyltransferase	rpsA	antibiotic target alteration	Pyrazinamide	31.25
MAG126_05570	MAG126_7	111053	113920	-	2868	1169	6	3.78741	0.0966215	0.0255113	Translation initiation factor IF-2	EF-Tu	antibiotic target alteration	Elfamycin	31.72
MAG126_05595	MAG126_7	116397	118643	-	2247	962	2	3.97813	0.0411082	0.0103336	DNA gyrase subunit A	gyrA	antibiotic target alteration	Fluoroquinolone	41.96
MAG126_05600	MAG126_7	119012	120994	-	1983	842	4	3.94545	0.0931621	0.0236126	DNA gyrase subunit B	gyrB	antibiotic target alteration	Fluoroquinolone	49.61
MAG126_05710	MAG126_8	6078	7163	+	1086	317	32	2.71229	1.36089	0.501748	30S ribosomal protein S1	rpsA	antibiotic target alteration	Pyrazinamide	38.48
MAG126_06145	MAG126_8	80425	83325	-	2901	1061	2	3.3984	0.0318408	0.00936936	Peptidoglycan D%2CD-transpeptidase MrdA	Penicillin-binding protein	antibiotic target alteration	β-lactam	23.95
MAG126_06870	MAG126_10	3666	4223	+	558	252	0	4.19636	0	0	CDP-diacylglycerol--glycerol-3-phosphate 3-phosphatidyltransferase	pgsA	antibiotic target alteration	Peptide	27.62
MAG126_06970	MAG126_10	22915	24339	-	1425	547	2	3.5668	0.0648212	0.0181735	Cardiolipin synthase	cls	antibiotic target alteration	Peptide	19.53
MAG126_06990	MAG126_10	27754	28668	-	915	250	0	2.53878	0	0	HTH-type transcriptional activator RhaS	soxS	antibiotic target alteration; antibiotic efflux; reduced permeability to antibiotic	Multidrug	28.57
MAG126_07280	MAG126_11	20666	21409	+	744	315	0	3.93409	0	0	FMN reductase [NAD(P)H]	nfsA	antibiotic target alteration	Nitrofurantoin	35.23
MAG126_07350	MAG126_11	34966	36267	+	1302	653	2	4.66025	0.0709448	0.0152234	Folylpolyglutamate synthase	folC	antibiotic target alteration	Salicylic acid	30.83
MAG126_08570	MAG126_17	18413	19381	+	969	329	0	3.15485	0	0	HTH-type transcriptional activator RhaS	soxS	antibiotic target alteration; antibiotic efflux; reduced permeability to antibiotic	Multidrug	23.47
MAG126_08960	MAG126_20	217	1779	+	1563	574	14	3.4124	0.413686	0.12123	Major cardiolipin synthase ClsA	cls	antibiotic target alteration	Peptide	31.51
MAG127_00990	MAG127_19	598	1362	-	765	33	2	0.400829	0.120745	0.301239	Nucleoid occlusion factor SlmA	acrR	antibiotic target alteration; antibiotic efflux	Multidrug	35.23
MAG127_01785	MAG127_39	3486	4529	-	1044	47	0	0.418316	0	0	Phthiocerol synthesis polyketide synthase type I PpsC	mexS	antibiotic efflux	Multidrug	34.07
MAG127_01790	MAG127_39	4614	5237	+	624	35	0	0.521183	0	0	HTH-type transcriptional repressor ComR	nalC	antibiotic efflux	Multidrug	35.29
MAG127_02000	MAG127_44	6776	7375	+	600	39	4	0.603977	0.307901	0.509789	HTH-type transcriptional repressor ComR	nalC	antibiotic efflux	Multidrug	26.13
MAG127_02055	MAG127_46	40	588	+	549	26	0	0.440056	0	0	hypothetical protein	fabI	antibiotic target alteration	Disinfecting agents	25.95
MAG127_02060	MAG127_46	703	1305	+	603	24	0	0.369829	0	0	Fatty acid metabolism regulator protein	tetR	antibiotic target alteration; antibiotic efflux	Tetracycline	35.09
MAG127_02245	MAG127_50	6326	7033	-	708	32	0	0.419975	0	0	hypothetical protein	acrR	antibiotic target alteration; antibiotic efflux	Multidrug	29.82
MAG127_03300	MAG127_80	265	879	+	615	32	0	0.483483	0	0	Nicotinamidase	pncA	antibiotic target alteration	Pyrazinamide	37.93
MAG127_03550	MAG127_87	2680	3405	-	726	37	0	0.473557	0	0	3-oxoacyl-[acyl-carrier-protein] reductase FabG	inhA	antibiotic target alteration	Isoniazid	25
MAG127_04085	MAG127_106	182	805	+	624	25	6	0.372274	0.444087	1.19291	hypothetical protein	nalC	antibiotic efflux	Multidrug	30
MAG127_06215	MAG127_184	3003	4319	+	1317	52	2	0.36688	0.0701368	0.191171	NADH dehydrogenase	ndh	antibiotic target alteration	Isoniazid	27.32
MAG127_06375	MAG127_191	1191	2204	+	1014	35	14	0.320728	0.637664	1.98818	Putative NADP-dependent oxidoreductase YfmJ	mexS	antibiotic efflux	Multidrug	27.27
MAG127_06385	MAG127_191	3560	4630	+	1071	38	12	0.329686	0.51748	1.56961	Alcohol dehydrogenase	mexS	antibiotic efflux	Multidrug	29.27
MAG127_08000	MAG127_258	3368	4162	-	795	41	0	0.479207	0	0	Thymidylate synthase	thyA	antibiotic target alteration	Salicylic acid	65.91
MAG127_08165	MAG127_266	3251	4246	+	996	40	0	0.373171	0	0	Quinone oxidoreductase 1	mexS	antibiotic efflux	Multidrug	32.74
MAG127_09040	MAG127_306	2178	2780	+	603	17	2	0.261962	0.153184	0.584758	hypothetical protein	acrR	antibiotic target alteration; antibiotic efflux	Multidrug	25.19
MAG127_09245	MAG127_316	1714	3906	+	2193	199	34	0.843182	0.716048	0.849221	Catalase-peroxidase	katG	antibiotic target alteration	Isoniazid	55.62
MAG127_09770	MAG127_345	1439	3364	+	1926	59	0	0.284644	0	0	Bifunctional enzyme CysN/CysC	EF-Tu	antibiotic target alteration	Elfamycin	29.22
MAG127_09985	MAG127_358	1704	2573	-	870	32	0	0.341773	0	0	HTH-type transcriptional activator AmpR	mexT	antibiotic efflux	Multidrug	25.74
MAG127_10330	MAG127_377	2387	3520	+	1134	53	4	0.43428	0.16291	0.375128	Alcohol dehydrogenase	mexS	antibiotic efflux	Multidrug	25.9
MAG127_11935	MAG127_468	2551	3126	+	576	29	0	0.467824	0	0	Transcriptional regulator AcuR	mexZ	antibiotic efflux	Multidrug	32.89
MAG127_13560	MAG127_565	701	1117	-	417	22	0	0.490223	0	0	HTH-type transcriptional regulator HmrR	soxR	antibiotic target alteration; antibiotic efflux	Multidrug	34.43
MAG127_14535	MAG127_626	220	894	-	675	43	0	0.591931	0	0	hypothetical protein	nalC	antibiotic efflux	Multidrug	26.72
MAG127_16195	MAG127_736	2008	2478	-	471	16	0	0.31565	0	0	PCP degradation transcriptional activation protein	mexT	antibiotic efflux	Multidrug	33.94
MAG127_16635	MAG127_772	317	1333	+	1017	52	0	0.475104	0	0	RCS-specific HTH-type transcriptional activator RclR	soxS	antibiotic target alteration; antibiotic efflux; reduced permeability to antibiotic	Multidrug	32.32
MAG128_00200	MAG128_1	44426	46255	+	1830	188	4	0.954583	0.100951	0.105754	GTP-binding protein TypA/BipA	EF-Tu	antibiotic target alteration	Elfamycin	29.71
MAG128_00590	MAG128_2	18940	20574	+	1635	136	0	0.772908	0	0	hypothetical protein	embR	antibiotic target alteration	Ethambutol	28.32
MAG128_01930	MAG128_5	51087	51962	+	876	98	0	1.03951	0	0	HTH-type transcriptional activator RhaS	soxS	antibiotic target alteration; antibiotic efflux; reduced permeability to antibiotic	Multidrug	24.21
MAG128_01970	MAG128_5	57505	58248	-	744	67	0	0.836775	0	0	3-oxoacyl-[acyl-carrier-protein] reductase FabG	fabI	antibiotic target alteration	Disinfecting agents	22.66
MAG128_02145	MAG128_6	20248	21081	-	834	80	0	0.891314	0	0	HTH-type transcriptional activator RhaR	soxS	antibiotic target alteration; antibiotic efflux; reduced permeability to antibiotic	Multidrug	33
MAG128_03170	MAG128_9	39980	40426	-	447	29	0	0.602833	0	0	Transcriptional regulator SlyA	mexR	antibiotic target alteration; antibiotic efflux	Multidrug	26.67
MAG128_03515	MAG128_10	47694	48725	-	1032	94	0	0.84636	0	0	D-alanine--D-alanine ligase	ddl	antibiotic target alteration	Glycopeptide	30.47
MAG128_03935	MAG128_12	33387	34979	-	1593	158	4	0.921612	0.11597	0.125834	Peptide chain release factor 3	fusA	antibiotic target alteration	Fusidic acid	28.51
MAG128_04760	MAG128_17	13777	17754	+	3978	481	6	1.12354	0.0696608	0.0620014	DNA-directed RNA polymerase subunit beta	rpoB	antibiotic target alteration; antibiotic target replacement	Rifampicin	59.84
MAG128_04780	MAG128_17	22743	24905	+	2163	296	63	1.27157	1.3452	1.0579	Elongation factor G	EF-Tu	antibiotic target alteration	Elfamycin	29.25
MAG128_04785	MAG128_17	25027	26220	+	1194	232	116	1.80547	4.48699	2.48522	Elongation factor Tu	EF-Tu	antibiotic target alteration	Elfamycin	72.47
MAG128_05145	MAG128_20	6482	9091	+	2610	286	0	1.0182	0	0	Elongation factor G%2C mitochondrial	fusA	antibiotic target alteration	Fusidic acid	23.32
MAG128_05525	MAG128_22	18438	19931	+	1494	125	2	0.777439	0.0618274	0.0795271	Penicillin-binding protein A	Penicillin-binding protein	antibiotic target alteration	β-lactam	22.36
MAG128_05715	MAG128_23	27287	28498	+	1212	118	0	0.904662	0	0	HTH-type transcriptional activator RhaR	soxS	antibiotic target alteration; antibiotic efflux; reduced permeability to antibiotic	Multidrug	26.67
MAG128_06095	MAG128_26	8052	8669	-	618	61	0	0.917166	0	0	hypothetical protein	acrR	antibiotic target alteration; antibiotic efflux	Multidrug	30.1
MAG128_06830	MAG128_32	7644	10493	+	2850	277	4	0.903112	0.0648212	0.0717754	Translation initiation factor IF-2	EF-Tu	antibiotic target alteration	Elfamycin	33.62
MAG128_06860	MAG128_32	14280	16364	+	2085	199	2	0.886857	0.0443022	0.0499542	Polyribonucleotide nucleotidyltransferase	rpsA	antibiotic target alteration	Pyrazinamide	38.89
MAG128_07105	MAG128_35	674	1261	+	588	39	0	0.616303	0	0	Aliphatic sulfonates import ATP-binding protein SsuB	eatAv	antibiotic target protection	Pleuromutilin	22.53
MAG128_07500	MAG128_39	3282	4577	+	1296	141	0	1.01093	0	0	UDP-N-acetylglucosamine 1-carboxyvinyltransferase 2	murA	antibiotic target alteration	Fosfomycin	46.56
MAG128_08065	MAG128_44	8319	9893	-	1575	113	4	0.66666	0.117295	0.175945	Major cardiolipin synthase ClsA	cls	antibiotic target alteration	Peptide	31.69
MAG128_08100	MAG128_44	17717	18367	-	651	57	0	0.813581	0	0	Bacitracin transport ATP-binding protein BcrA	eatAv	antibiotic target protection	Pleuromutilin	23.83
MAG128_08400	MAG128_47	16194	17072	+	879	159	0	1.6808	0	0	HTH-type transcriptional activator RhaS	soxS	antibiotic target alteration; antibiotic efflux; reduced permeability to antibiotic	Multidrug	26.26
MAG128_08605	MAG128_50	10400	12709	-	2310	227	0	0.913105	0	0	DNA gyrase subunit A	gyrA	antibiotic target alteration	Fluoroquinolone	39.64
MAG128_08610	MAG128_50	12728	14644	-	1917	172	0	0.833706	0	0	DNA topoisomerase 4 subunit B	gyrB	antibiotic target alteration	Fluoroquinolone	50.16
MAG128_08885	MAG128_54	2041	3855	-	1815	167	2	0.854962	0.0508927	0.0595263	Elongation factor 4	EF-Tu	antibiotic target alteration	Elfamycin	28.46
MAG128_08925	MAG128_54	11094	12860	-	1767	213	2	1.12008	0.0522751	0.0466708	Stage V sporulation protein D	Penicillin-binding protein	antibiotic target alteration	β-lactam	27.19
MAG128_08930	MAG128_54	12938	14860	-	1923	199	0	0.961569	0	0	Stage V sporulation protein D	Penicillin-binding protein	antibiotic target alteration	β-lactam	25.09
MAG128_09985	MAG128_71	3362	5881	-	2520	288	4	1.06194	0.0733097	0.0690339	DNA gyrase subunit A	gyrA	antibiotic target alteration	Fluoroquinolone	59.18
MAG128_09990	MAG128_71	6085	8019	-	1935	195	0	0.936398	0	0	DNA gyrase subunit B	gyrB	antibiotic target alteration	Fluoroquinolone	66.04
MAG128_10235	MAG128_75	5947	6819	+	873	44	0	0.468323	0	0	HTH-type transcriptional activator RhaR	soxS	antibiotic target alteration; antibiotic efflux; reduced permeability to antibiotic	Multidrug	24.74
MAG128_10730	MAG128_86	3463	3918	+	456	38	0	0.774329	0	0	Multiple antibiotic resistance protein MarR	marR	antibiotic target alteration; antibiotic efflux	Multidrug	34.07
MAG128_10875	MAG128_89	3620	4273	+	654	44	0	0.625146	0	0	Bacitracin transport ATP-binding protein BcrA	eatAv	antibiotic target protection	Pleuromutilin	24.47
MAG129_00795	MAG129_1	153194	155215	+	2022	249	0	1.14426	0	0	DNA topoisomerase 4 subunit B	gyrB	antibiotic target alteration	Fluoroquinolone	56.77
MAG129_00800	MAG129_1	155240	157666	+	2427	356	0	1.36297	0	0	DNA topoisomerase 4 subunit A	gyrA	antibiotic target alteration	Fluoroquinolone	39.92
MAG129_00850	MAG129_1	166947	167843	-	897	86	0	0.890867	0	0	Linearmycin resistance ATP-binding protein LnrL	eatAv	antibiotic target protection	Pleuromutilin	24.12
MAG129_01130	MAG129_2	28561	29148	+	588	86	0	1.35903	0	0	CDP-diacylglycerol--glycerol-3-phosphate 3-phosphatidyltransferase	pgsA	antibiotic target alteration	Peptide	47.89
MAG129_01380	MAG129_2	84543	85679	+	1137	212	8	1.73254	0.324961	0.187564	D-alanine--D-alanine ligase	ddl	antibiotic target alteration	Glycopeptide	37.39
MAG129_01530	MAG129_2	112177	114333	+	2157	270	0	1.16311	0	0	Penicillin-binding protein 2B	Penicillin-binding protein	antibiotic target alteration	β-lactam	34.74
MAG129_01665	MAG129_3	11150	12355	+	1206	258	8	1.98783	0.306369	0.154122	NADH dehydrogenase-like protein	ndh	antibiotic target alteration	Isoniazid	25.19
MAG129_01950	MAG129_3	67301	68305	+	1005	195	0	1.80292	0	0	Zinc-type alcohol dehydrogenase-like protein	mexS	antibiotic efflux	Multidrug	27.95
MAG129_03535	MAG129_7	1980	3305	-	1326	201	0	1.40851	0	0	UDP-N-acetylglucosamine 1-carboxyvinyltransferase 1	murA	antibiotic target alteration	Fosfomycin	34.11
MAG129_03685	MAG129_7	30618	32831	-	2214	321	6	1.34721	0.125163	0.0929055	Translation initiation factor IF-2	EF-Tu	antibiotic target alteration	Elfamycin	29.27
MAG129_03765	MAG129_7	48660	49046	-	387	47	0	1.12848	0	0	HTH-type transcriptional regulator GlnR	soxR	antibiotic target alteration; antibiotic efflux	Multidrug	33.33
MAG129_04380	MAG129_9	44718	45365	-	648	68	0	0.975081	0	0	Nucleoid occlusion factor SlmA	acrR	antibiotic target alteration; antibiotic efflux	Multidrug	33.73
MAG129_05125	MAG129_13	71	1648	-	1578	303	0	1.7842	0	0	Peptide chain release factor 3	fusA	antibiotic target alteration	Fusidic acid	29.57
MAG129_05270	MAG129_13	30649	31920	-	1272	292	0	2.13306	0	0	UDP-N-acetylglucosamine 1-carboxyvinyltransferase	murA	antibiotic target alteration	Fosfomycin	43.03
MAG129_06365	MAG129_20	19201	21135	+	1935	321	2	1.54145	0.0477365	0.0309685	Tetracycline resistance protein TetO	fusA	antibiotic target alteration	Fusidic acid	24.17
MAG129_06430	MAG129_21	7370	9922	-	2553	699	12	2.54409	0.217086	0.0853295	DNA gyrase subunit A	gyrA	antibiotic target alteration	Fluoroquinolone	55.13
MAG129_06435	MAG129_21	9959	11917	-	1959	477	2	2.26251	0.0471517	0.0208404	DNA gyrase subunit B	gyrB	antibiotic target alteration	Fluoroquinolone	60.09
MAG129_06700	MAG129_24	692	1132	+	441	56	0	1.17993	0	0	hypothetical protein	marR	antibiotic target alteration; antibiotic efflux	Multidrug	29
MAG129_06725	MAG129_24	4088	5326	+	1239	191	0	1.43241	0	0	3-oxoacyl-[acyl-carrier-protein] synthase 2	kasA	antibiotic target alteration	Isoniazid	35.59
MAG129_06755	MAG129_24	9252	10010	+	759	127	0	1.55478	0	0	Enoyl-[acyl-carrier-protein] reductase [NADH] FabI	fabI	antibiotic target alteration	Disinfecting agents	50.61
MAG129_06820	MAG129_25	3551	4168	+	618	153	4	2.30043	0.298933	0.129946	Nucleoid occlusion factor SlmA	mexZ	antibiotic efflux	Multidrug	39.62
MAG129_06960	MAG129_27	3357	5198	-	1842	374	6	1.88664	0.15044	0.0797397	GTP-binding protein TypA/BipA	EF-Tu	antibiotic target alteration	Elfamycin	30
MAG129_07015	MAG129_27	15270	16457	-	1188	264	131	2.06488	5.0928	2.46639	Elongation factor Tu	EF-Tu	antibiotic target alteration	Elfamycin	73.03
MAG13_03275	MAG13_49	783	1460	+	678	991	30	13.5816	2.04359	0.150468	Sensory transduction protein regX3	uhpT	antibiotic target alteration	Fosfomycin	30.25
MAG13_04625	MAG13_113	1355	2311	-	957	919	24	8.92299	1.15825	0.129805	HTH-type transcriptional activator RhaR	soxS	antibiotic target alteration; antibiotic efflux; reduced permeability to antibiotic	Multidrug	34.57
MAG13_05700	MAG13_222	2	1192	+	1191	549	151	4.28319	5.85554	1.3671	Elongation factor Tu	EF-Tu	antibiotic target alteration	Elfamycin	77.61
MAG130_00365	MAG130_1	66597	67253	-	657	82	34	1.15973	2.3901	2.06092	Response regulator protein TmoT	uhpT	antibiotic target alteration	Fosfomycin	29.38
MAG130_01535	MAG130_1	320974	323211	-	2238	291	16	1.2082	0.330188	0.273289	DNA topoisomerase 4 subunit A	gyrA	antibiotic target alteration	Fluoroquinolone	40
MAG130_01580	MAG130_1	330759	331733	-	975	115	10	1.09597	0.473693	0.432212	Quinone oxidoreductase 1	mexS	antibiotic efflux	Multidrug	33.63
MAG130_02065	MAG130_2	34741	35412	+	672	75	6	1.03705	0.412367	0.397635	hypothetical protein	nalC	antibiotic efflux	Multidrug	31.52
MAG130_02355	MAG130_2	96484	97113	+	630	74	0	1.09144	0	0	HTH-type transcriptional regulator AcrR	acrR	antibiotic target alteration; antibiotic efflux	Multidrug	26.32
MAG130_02480	MAG130_2	125033	127000	-	1968	220	16	1.03873	0.375489	0.361487	putative peptidoglycan D%2CD-transpeptidase FtsI	Penicillin-binding protein	antibiotic target alteration	β-lactam	30.76
MAG130_02565	MAG130_2	141862	142782	+	921	106	6	1.06943	0.30088	0.281346	D-alanine--D-alanine ligase B	ddl	antibiotic target alteration	Glycopeptide	31.91
MAG130_02980	MAG130_2	234332	235189	+	858	109	80	1.18045	4.3063	3.64803	Enoyl-[acyl-carrier-protein] reductase [NADH] FabI	fabI	antibiotic target alteration	Disinfecting agents	48.62
MAG130_03030	MAG130_2	244630	245265	+	636	67	6	0.978869	0.435708	0.445114	Transcriptional regulatory protein FixJ	uhpT	antibiotic target alteration	Fosfomycin	36.27
MAG130_03440	MAG130_2	339404	342580	+	3177	382	102	1.11726	1.48281	1.32719	Translation initiation factor IF-2	EF-Tu	antibiotic target alteration	Elfamycin	33.07
MAG130_03485	MAG130_2	351482	352489	+	1008	111	6	1.02322	0.274911	0.268673	Crotonyl-CoA reductase	mexS	antibiotic efflux	Multidrug	30.29
MAG130_03530	MAG130_2	362073	369464	+	7392	944	43	1.18663	0.268663	0.226408	L-threonine 3-dehydrogenase	mexS	antibiotic efflux	Multidrug	30.38
MAG130_03655	MAG130_3	9219	9770	+	552	69	6	1.16149	0.502012	0.432212	putative HTH-type transcriptional regulator YxaF	nalC	antibiotic efflux	Multidrug	37.8
MAG130_04050	MAG130_3	93331	93960	+	630	50	4	0.737456	0.293239	0.397635	Nicotinamidase	pncA	antibiotic target alteration	Pyrazinamide	34.52
MAG130_04210	MAG130_3	121285	122547	+	1263	149	78	1.0962	2.85229	2.60198	3-oxoacyl-[acyl-carrier-protein] synthase 2	kasA	antibiotic target alteration	Isoniazid	39.71
MAG130_05270	MAG130_4	104729	105448	-	720	83	0	1.07115	0	0	HTH-type transcriptional regulator BetI	nalC	antibiotic efflux	Multidrug	34.12
MAG130_06120	MAG130_5	49557	50846	-	1290	164	52	1.1813	1.86172	1.57599	UDP-N-acetylglucosamine 1-carboxyvinyltransferase	murA	antibiotic target alteration	Fosfomycin	49.18
MAG130_06290	MAG130_5	87433	87948	-	516	73	4	1.31456	0.358024	0.272353	Transcriptional activatory protein BadR	marR	antibiotic target alteration; antibiotic efflux	Multidrug	29.01
MAG130_07210	MAG130_6	85383	86054	+	672	64	16	0.884947	1.09965	1.24261	Transcriptional regulatory protein QseB	basR	antibiotic target alteration; antibiotic efflux	Peptide	42.47
MAG130_07500	MAG130_6	153700	155802	-	2103	253	0	1.11786	0	0	NAD/NADP-dependent betaine aldehyde dehydrogenase	nalC	antibiotic efflux	Multidrug	32.71
MAG130_08125	MAG130_7	43548	44270	-	723	88	0	1.13097	0	0	Oxidoreductase UcpA	fabI	antibiotic target alteration	Disinfecting agents	23.62
MAG130_08235	MAG130_7	67522	67956	-	435	52	6	1.11076	0.637036	0.573513	Organic hydroperoxide resistance transcriptional regulator	mexR	antibiotic target alteration; antibiotic efflux	Multidrug	32.38
MAG130_08710	MAG130_7	177297	177908	+	612	82	4	1.245	0.301863	0.242461	putative HTH-type transcriptional regulator YfiR	acrR	antibiotic target alteration; antibiotic efflux	Multidrug	40.74
MAG130_10890	MAG130_10	13154	13981	-	828	118	17	1.32421	0.948245	0.716081	Enoyl-[acyl-carrier-protein] reductase [NADH] FabI	fabI	antibiotic target alteration	Disinfecting agents	52.94
MAG130_11735	MAG130_11	8975	9712	-	738	67	1	0.843578	0.0625814	0.0741857	HTH-type transcriptional activator RhaS	soxS	antibiotic target alteration; antibiotic efflux; reduced permeability to antibiotic	Multidrug	31.76
MAG130_11975	MAG130_11	68018	68740	+	723	77	0	0.989599	0	0	Transcriptional regulatory protein OmpR	basR	antibiotic target alteration; antibiotic efflux	Peptide	39.19
MAG130_12305	MAG130_11	132493	133275	+	783	90	4	1.06804	0.235939	0.220909	Enoyl-[acyl-carrier-protein] reductase [NADH] FabI	fabI	antibiotic target alteration	Disinfecting agents	44.71
MAG130_12375	MAG130_11	145883	146812	+	930	83	2	0.829281	0.0993228	0.11977	PCP degradation transcriptional activation protein	mexT	antibiotic efflux	Multidrug	31.3
MAG130_12410	MAG130_11	153660	154127	-	468	42	4	0.833893	0.394744	0.473376	HTH-type transcriptional repressor NicR	mexR	antibiotic target alteration; antibiotic efflux	Multidrug	30.77
MAG130_12595	MAG130_12	26959	27633	-	675	56	2	0.770887	0.136845	0.177516	Transcriptional regulatory protein BasR	uhpT	antibiotic target alteration	Fosfomycin	33.33
MAG130_13050	MAG130_12	127977	128768	+	792	88	2	1.03244	0.116629	0.112965	2%2C5-dichloro-2%2C5-cyclohexadiene-1%2C4-diol dehydrogenase LinX	fabI	antibiotic target alteration	Disinfecting agents	22.1
MAG130_13395	MAG130_13	31363	33381	-	2019	216	16	0.994086	0.366004	0.368181	DNA topoisomerase 4 subunit B	gyrB	antibiotic target alteration	Fluoroquinolone	41.44
MAG130_13915	MAG130_13	142683	143621	-	939	92	0	0.910393	0	0	Response regulator PleD	basR	antibiotic target alteration; antibiotic efflux	Peptide	31.93
MAG130_13930	MAG130_13	145701	146723	-	1023	84	27	0.762975	1.21896	1.59764	Alcohol dehydrogenase	mexS	antibiotic efflux	Multidrug	28.52
MAG130_14235	MAG130_14	56487	57167	-	681	88	2	1.20072	0.135639	0.112965	HTH-type transcriptional repressor NicS	nalC	antibiotic efflux	Multidrug	39.39
MAG130_14280	MAG130_14	66285	66740	+	456	41	2	0.83546	0.202566	0.242461	HTH-type transcriptional regulator HmrR	soxR	antibiotic target alteration; antibiotic efflux	Multidrug	33.05
MAG130_14980	MAG130_15	61715	62740	-	1026	131	251	1.1864	11.2987	9.52352	Alcohol dehydrogenase	mexS	antibiotic efflux	Multidrug	25.45
MAG130_15040	MAG130_15	75717	77537	+	1821	291	104	1.48487	2.6377	1.77638	GTP-binding protein TypA/BipA	EF-Tu	antibiotic target alteration	Elfamycin	27.92
MAG130_15430	MAG130_16	17074	17718	-	645	68	0	0.979616	0	0	Response regulator protein TmoT	uhpT	antibiotic target alteration	Fosfomycin	30.37
MAG130_15875	MAG130_16	126222	127334	+	1113	173	26	1.4443	1.0789	0.747003	S-(hydroxymethyl)glutathione dehydrogenase	mexS	antibiotic efflux	Multidrug	41.25
MAG130_16050	MAG130_17	55161	56156	-	996	118	0	1.10085	0	0	Quinone oxidoreductase 1	mexS	antibiotic efflux	Multidrug	26.71
MAG130_16515	MAG130_18	18012	19877	-	1866	218	10	1.08555	0.247509	0.228002	putative ABC transporter ATP-binding protein YheS	eatAv	antibiotic target protection	Pleuromutilin	25.72
MAG130_17725	MAG130_20	27505	28569	-	1065	122	52	1.06443	2.25505	2.11855	L-idonate 5-dehydrogenase (NAD(P)(+))	mexS	antibiotic efflux	Multidrug	26.86
MAG130_18525	MAG130_21	92675	93655	-	981	106	10	1.00402	0.470796	0.46891	2-haloacrylate reductase	mexS	antibiotic efflux	Multidrug	29.27
MAG130_18755	MAG130_22	39426	40664	-	1239	108	4	0.809952	0.149104	0.18409	Protein-glutamate methylesterase/protein-glutamine glutaminase	uhpT	antibiotic target alteration	Fosfomycin	29.52
MAG130_18985	MAG130_22	84195	84983	-	789	100	8	1.17769	0.46829	0.397635	Regulator of RpoS	uhpT	antibiotic target alteration	Fosfomycin	32.76
MAG130_19055	MAG130_23	10726	11514	+	789	71	0	0.836157	0	0	3-alpha-(or 20-beta)-hydroxysteroid dehydrogenase	fabI	antibiotic target alteration	Disinfecting agents	32.67
MAG130_19140	MAG130_23	35701	36459	+	759	86	1	1.05284	0.0608499	0.0577959	Phthiocerol synthesis polyketide synthase type I PpsC	mexS	antibiotic efflux	Multidrug	33.33
MAG130_19515	MAG130_24	32517	33521	-	1005	139	16	1.28515	0.735285	0.572137	Phthiocerol synthesis polyketide synthase type I PpsC	mexS	antibiotic efflux	Multidrug	30.45
MAG130_19620	MAG130_24	52783	53202	-	420	33	4	0.730082	0.439858	0.602478	HTH-type transcriptional regulator CueR	soxR	antibiotic target alteration; antibiotic efflux	Multidrug	37.7
MAG130_19795	MAG130_25	13349	14737	-	1389	116	0	0.776001	0	0	D-inositol-3-phosphate glycosyltransferase	mshA	antibiotic target alteration	Isoniazid	25
MAG130_20620	MAG130_27	27029	27739	-	711	96	8	1.25461	0.519664	0.414204	Regulator of RpoS	phoP	antibiotic target alteration; antibiotic efflux; resistance by absence	Multidrug	33.33
MAG130_21030	MAG130_28	35920	38346	+	2427	265	36	1.01457	0.685069	0.67523	DNA gyrase subunit B	gyrB	antibiotic target alteration	Fluoroquinolone	54.51
MAG130_21090	MAG130_28	54275	55564	-	1290	189	18	1.36138	0.644443	0.473376	Crotonyl-CoA carboxylase/reductase	mexS	antibiotic efflux	Multidrug	28.38
MAG130_21205	MAG130_29	4708	8838	+	4131	642	371	1.44406	4.14783	2.87233	DNA-directed RNA polymerase subunit beta	rpoB	antibiotic target alteration; antibiotic target replacement	Rifampicin	49.09
MAG130_21420	MAG130_29	58711	59691	+	981	101	4	0.956663	0.188318	0.196849	Quinone oxidoreductase 1	mexS	antibiotic efflux	Multidrug	31.64
MAG130_21455	MAG130_29	64487	65017	+	531	58	2	1.01494	0.173955	0.171395	CDP-diacylglycerol--glycerol-3-phosphate 3-phosphatidyltransferase	pgsA	antibiotic target alteration	Peptide	34.21
MAG130_21715	MAG130_30	43505	44122	-	618	92	0	1.38327	0	0	hypothetical protein	nalC	antibiotic efflux	Multidrug	35.47
MAG130_21905	MAG130_31	12449	13105	+	657	71	2	1.00415	0.140594	0.140012	Response regulator protein TmoT	uhpT	antibiotic target alteration	Fosfomycin	29.9
MAG130_21995	MAG130_31	37189	37767	+	579	81	0	1.29991	0	0	hypothetical protein	acrR	antibiotic target alteration; antibiotic efflux	Multidrug	38.98
MAG130_22050	MAG130_31	46907	47917	-	1011	132	20	1.21319	0.913652	0.753097	HTH-type transcriptional regulator CdhR	soxS	antibiotic target alteration; antibiotic efflux; reduced permeability to antibiotic	Multidrug	25.51
MAG130_22255	MAG130_32	36474	37181	+	708	63	0	0.826826	0	0	hypothetical protein	nalC	antibiotic efflux	Multidrug	34.72
MAG130_22660	MAG130_34	12432	13883	+	1452	185	4	1.18389	0.127232	0.107469	Cardiolipin synthase A	cls	antibiotic target alteration	Peptide	29.05
MAG130_22965	MAG130_35	24132	24737	-	606	72	2	1.10399	0.152426	0.138068	Response regulator protein TodT	uhpT	antibiotic target alteration	Fosfomycin	32.81
MAG130_22985	MAG130_35	27481	29658	-	2178	255	111	1.0879	2.35379	2.1636	Catalase-peroxidase	katG	antibiotic target alteration	Isoniazid	59.95
MAG130_22990	MAG130_35	29882	30523	-	642	72	0	1.04209	0	0	hypothetical protein	nalC	antibiotic efflux	Multidrug	29.71
MAG130_24095	MAG130_40	32621	34696	+	2076	388	655	1.73665	14.5719	8.39083	Elongation factor G	fusA	antibiotic target alteration	Fusidic acid	56.96
MAG130_24145	MAG130_41	8672	9646	-	975	103	8	0.981611	0.378955	0.386054	PCP degradation transcriptional activation protein	mexT	antibiotic efflux	Multidrug	30.08
MAG130_24215	MAG130_41	21491	23296	+	1806	249	43	1.28112	1.09965	0.85835	Elongation factor 4	EF-Tu	antibiotic target alteration	Elfamycin	26.35
MAG130_24805	MAG130_47	753	2363	+	1611	236	18	1.3612	0.516035	0.379102	Peptide chain release factor 3	fusA	antibiotic target alteration	Fusidic acid	28.51
MAG130_24955	MAG130_48	11988	12530	+	543	49	0	0.8385	0	0	hypothetical protein	mexR	antibiotic target alteration; antibiotic efflux	Multidrug	30.28
MAG130_25320	MAG130_52	9718	10704	+	987	103	2	0.969676	0.0935868	0.0965135	Acrylyl-CoA reductase AcuI	mexS	antibiotic efflux	Multidrug	24.38
MAG131_00505	MAG131_1	95052	96611	-	1560	245	2	1.45931	0.0592117	0.040575	putative cardiolipin synthase YwiE	cls	antibiotic target alteration	Peptide	28.1
MAG131_01000	MAG131_2	52159	52992	-	834	112	0	1.24784	0	0	HTH-type transcriptional activator RhaS	soxS	antibiotic target alteration; antibiotic efflux; reduced permeability to antibiotic	Multidrug	26.85
MAG131_01315	MAG131_2	116040	117773	-	1734	311	0	1.66655	0	0	Stage V sporulation protein D	Penicillin-binding protein	antibiotic target alteration	β-lactam	26.63
MAG131_01320	MAG131_2	117837	119720	-	1884	342	4	1.68675	0.0980575	0.0581338	Stage V sporulation protein D	Penicillin-binding protein	antibiotic target alteration	β-lactam	26.39
MAG131_01685	MAG131_3	41166	43856	-	2691	429	0	1.48132	0	0	Elongation factor G%2C mitochondrial	fusA	antibiotic target alteration	Fusidic acid	38.46
MAG131_02620	MAG131_5	3910	4833	+	924	195	0	1.96096	0	0	HTH-type transcriptional activator RhaR	soxS	antibiotic target alteration; antibiotic efflux; reduced permeability to antibiotic	Multidrug	26.47
MAG131_02670	MAG131_5	10404	11696	-	1293	283	12	2.03374	0.428632	0.210761	UDP-N-acetylglucosamine 1-carboxyvinyltransferase 2	murA	antibiotic target alteration	Fosfomycin	46.9
MAG131_03360	MAG131_6	45591	46946	+	1356	186	2	1.27456	0.0681196	0.0534456	Penicillin-binding protein A	Penicillin-binding protein	antibiotic target alteration	β-lactam	22.31
MAG131_04095	MAG131_8	39583	40194	+	612	97	0	1.47274	0	0	hypothetical protein	mexZ	antibiotic efflux	Multidrug	32.73
MAG131_04295	MAG131_9	15831	17054	-	1224	207	0	1.57143	0	0	Assimilatory nitrate reductase electron transfer subunit	ndh	antibiotic target alteration	Isoniazid	23.58
MAG131_04315	MAG131_9	20076	21500	-	1425	305	0	1.9888	0	0	Cardiolipin synthase C	cls	antibiotic target alteration	Peptide	23.88
MAG131_04480	MAG131_9	57944	59860	+	1917	325	0	1.57532	0	0	Selenocysteine-specific elongation factor	EF-Tu	antibiotic target alteration	Elfamycin	29.17
MAG131_04500	MAG131_9	62203	62799	-	597	95	0	1.47862	0	0	putative HTH-type transcriptional regulator YvdT	acrR	antibiotic target alteration; antibiotic efflux	Multidrug	29.17
MAG131_04535	MAG131_10	123	3971	+	3849	890	40	2.14857	0.47997	0.223391	DNA-directed RNA polymerase subunit beta	rpoB	antibiotic target alteration; antibiotic target replacement	Rifampicin	61.26
MAG131_04600	MAG131_10	20533	21726	+	1194	453	210	3.52534	8.12301	2.30418	Elongation factor Tu	EF-Tu	antibiotic target alteration	Elfamycin	72.61
MAG131_04975	MAG131_11	45355	46944	-	1590	284	4	1.65969	0.116189	0.0700062	Peptide chain release factor 3	fusA	antibiotic target alteration	Fusidic acid	29.25
MAG131_05020	MAG131_11	51956	54046	-	2091	367	16	1.63087	0.353401	0.216695	Polyribonucleotide nucleotidyltransferase	rpsA	antibiotic target alteration	Pyrazinamide	29.03
MAG131_05180	MAG131_12	25923	26816	+	894	128	0	1.33039	0	0	HTH-type transcriptional activator RhaS	soxS	antibiotic target alteration; antibiotic efflux; reduced permeability to antibiotic	Multidrug	35.11
MAG131_05775	MAG131_15	26642	28465	+	1824	348	0	1.77281	0	0	GTP-binding protein TypA/BipA	EF-Tu	antibiotic target alteration	Elfamycin	31.6
MAG131_05840	MAG131_15	45716	46144	-	429	89	0	1.9277	0	0	Transcriptional regulator SlyA	mexR	antibiotic target alteration; antibiotic efflux	Multidrug	25.6
MAG131_06565	MAG131_19	7294	8199	-	906	160	0	1.64096	0	0	HTH-type transcriptional activator RhaS	soxS	antibiotic target alteration; antibiotic efflux; reduced permeability to antibiotic	Multidrug	24.3
MAG131_07750	MAG131_25	12845	13585	-	741	154	0	1.93112	0	0	3-oxoacyl-[acyl-carrier-protein] reductase FabG	fabI	antibiotic target alteration	Disinfecting agents	27.34
MAG131_07860	MAG131_26	5581	6186	+	606	86	2	1.31866	0.152426	0.115592	hypothetical protein	acrR	antibiotic target alteration; antibiotic efflux	Multidrug	36.84
MAG131_08115	MAG131_27	17576	20056	-	2481	330	8	1.23593	0.148924	0.120496	Translation initiation factor IF-2	EF-Tu	antibiotic target alteration	Elfamycin	32.1
MAG131_08140	MAG131_27	22423	24657	-	2235	344	0	1.43017	0	0	DNA gyrase subunit A	gyrA	antibiotic target alteration	Fluoroquinolone	41.01
MAG131_08145	MAG131_27	24671	26593	-	1923	342	0	1.65255	0	0	DNA gyrase subunit B	gyrB	antibiotic target alteration	Fluoroquinolone	50.54
MAG131_08180	MAG131_27	31637	33424	-	1788	284	0	1.4759	0	0	Energy-dependent translational throttle protein EttA	eatAv	antibiotic target protection	Pleuromutilin	27.31
MAG131_08300	MAG131_28	25213	26268	+	1056	192	6	1.68944	0.262415	0.155326	D-alanine--D-alanine ligase	ddl	antibiotic target alteration	Glycopeptide	29.89
MAG131_08610	MAG131_30	29041	31209	-	2169	540	4	2.31335	0.0851731	0.0368181	DNA gyrase subunit A	gyrA	antibiotic target alteration	Fluoroquinolone	60.66
MAG131_09045	MAG131_34	11273	12133	-	861	126	0	1.3598	0	0	Vitamin B12 import ATP-binding protein BtuD	eatAv	antibiotic target protection	Pleuromutilin	24.14
MAG131_09290	MAG131_36	13453	15066	+	1614	344	2	1.98044	0.0572306	0.0288979	Regulator of RpoS	soxS	antibiotic target alteration; antibiotic efflux; reduced permeability to antibiotic	Multidrug	32.22
MAG132_00420	MAG132_1	91152	93209	+	2058	158	0	0.713376	0	0	Peptidoglycan D%2CD-transpeptidase MrdA	Penicillin-binding protein	antibiotic target alteration	β-lactam	24.25
MAG132_00495	MAG132_1	109785	110621	+	837	46	6	0.510669	0.331076	0.648319	HTH-type transcriptional activator RhaS	soxS	antibiotic target alteration; antibiotic efflux; reduced permeability to antibiotic	Multidrug	30.39
MAG132_00630	MAG132_2	26099	26980	-	882	51	0	0.537289	0	0	Melibiose operon regulatory protein	soxS	antibiotic target alteration; antibiotic efflux; reduced permeability to antibiotic	Multidrug	27.18
MAG132_00780	MAG132_2	57146	59569	+	2424	223	0	0.854828	0	0	Peptidoglycan D%2CD-transpeptidase FtsI	Penicillin-binding protein	antibiotic target alteration	β-lactam	28.23
MAG132_00800	MAG132_2	63225	64466	+	1242	94	4	0.703255	0.148744	0.211508	UDP-N-acetylglucosamine 1-carboxyvinyltransferase 1	murA	antibiotic target alteration	Fosfomycin	41.83
MAG132_00985	MAG132_3	36323	38146	-	1824	126	0	0.641878	0	0	GTP-binding protein TypA/BipA	EF-Tu	antibiotic target alteration	Elfamycin	29.41
MAG132_01690	MAG132_6	30732	31601	-	870	64	0	0.683546	0	0	HTH-type transcriptional regulator ChbR	soxS	antibiotic target alteration; antibiotic efflux; reduced permeability to antibiotic	Multidrug	32.39
MAG132_02095	MAG132_8	22324	24744	+	2421	185	2	0.710041	0.0381537	0.0537345	Translation initiation factor IF-2	EF-Tu	antibiotic target alteration	Elfamycin	30.57
MAG132_02205	MAG132_8	44705	45298	+	594	43	0	0.672649	0	0	CDP-diacylglycerol--glycerol-3-phosphate 3-phosphatidyltransferase	pgsA	antibiotic target alteration	Peptide	37.86
MAG132_03080	MAG132_13	3778	5580	+	1803	204	0	1.05134	0	0	Elongation factor 4	EF-Tu	antibiotic target alteration	Elfamycin	30.77
MAG132_03230	MAG132_14	1232	1864	-	633	43	0	0.631207	0	0	50S ribosomal protein L3	rplC	antibiotic target alteration	Pleuromutilin	54.33
MAG132_03440	MAG132_15	14571	16799	-	2229	127	0	0.52942	0	0	DNA gyrase subunit A	parC	antibiotic target alteration	Fluoroquinolone	31.5
MAG132_03445	MAG132_15	16826	18808	-	1983	129	0	0.604469	0	0	DNA gyrase subunit B	gyrB	antibiotic target alteration	Fluoroquinolone	33.54
MAG132_03920	MAG132_18	22637	23314	+	678	83	0	1.13751	0	0	Transcriptional regulatory protein QseB	phoP	antibiotic target alteration; antibiotic efflux; resistance by absence	Multidrug	41.55
MAG132_04160	MAG132_20	17789	18289	+	501	28	0	0.51931	0	0	hypothetical protein	marR	antibiotic target alteration; antibiotic efflux	Multidrug	18.42
MAG132_04505	MAG132_23	19726	21654	+	1929	83	0	0.399809	0	0	putative ABC transporter ATP-binding protein YheS	eatAv	antibiotic target protection	Pleuromutilin	25.31
MAG132_05040	MAG132_28	4923	6872	+	1950	180	2	0.857718	0.0473693	0.0552271	DNA gyrase subunit B	parE	antibiotic target alteration	Fluoroquinolone	53.59
MAG132_05045	MAG132_28	6894	9458	+	2565	237	6	0.858554	0.108035	0.125834	DNA gyrase subunit A	gyrA	antibiotic target alteration	Fluoroquinolone	52.97
MAG132_05080	MAG132_28	15400	16353	-	954	91	2	0.886339	0.0968241	0.109241	HTH-type transcriptional activator RhaS	soxS	antibiotic target alteration; antibiotic efflux; reduced permeability to antibiotic	Multidrug	34.65
MAG132_05795	MAG132_37	8766	12491	+	3726	227	6	0.566096	0.0743721	0.131377	DNA-directed RNA polymerase subunit beta	rpoB	antibiotic target alteration; antibiotic target replacement	Rifampicin	67.09
MAG132_05880	MAG132_38	13272	14474	-	1203	134	358	1.03501	13.7442	13.2792	Elongation factor Tu	EF-Tu	antibiotic target alteration	Elfamycin	71.18
MAG132_06710	MAG132_50	7306	8862	-	1557	107	0	0.63856	0	0	Protein-glutamate methylesterase/protein-glutamine glutaminase	soxS	antibiotic target alteration; antibiotic efflux; reduced permeability to antibiotic	Multidrug	26.47
MAG132_07260	MAG132_59	11197	11787	+	591	38	0	0.597452	0	0	hypothetical protein	acrR	antibiotic target alteration; antibiotic efflux	Multidrug	35.09
MAG132_07305	MAG132_60	7639	8925	+	1287	98	6	0.707545	0.215315	0.304313	UDP-N-acetylglucosamine 1-carboxyvinyltransferase 2	murA	antibiotic target alteration	Fosfomycin	36.82
MAG132_07435	MAG132_63	222	662	-	441	51	0	1.07458	0	0	hypothetical protein	mexR	antibiotic target alteration; antibiotic efflux	Multidrug	24.19
MAG132_09050	MAG132_105	1584	2468	+	885	64	0	0.67196	0	0	hypothetical protein	mexT	antibiotic efflux	Multidrug	24.24
MAG132_09250	MAG132_114	878	2467	+	1590	97	2	0.566867	0.0580945	0.102483	Peptide chain release factor 3	fusA	antibiotic target alteration	Fusidic acid	29.31
MAG133_00175	MAG133_1	50996	51865	+	870	53	0	0.566061	0	0	HTH-type transcriptional activator RhaR	soxS	antibiotic target alteration; antibiotic efflux; reduced permeability to antibiotic	Multidrug	30.69
MAG133_00305	MAG133_2	23841	25664	-	1824	130	10	0.662255	0.253208	0.382342	GTP-binding protein TypA/BipA	EF-Tu	antibiotic target alteration	Elfamycin	29.79
MAG133_00310	MAG133_2	25838	27457	-	1620	150	2	0.860365	0.0570186	0.0662726	Peptide chain release factor 3	fusA	antibiotic target alteration	Fusidic acid	30.42
MAG133_00555	MAG133_3	33738	37661	-	3924	261	72	0.618042	0.847433	1.37116	DNA-directed RNA polymerase subunit beta	rpoB	antibiotic target alteration; antibiotic target replacement	Rifampicin	60.35
MAG133_00570	MAG133_3	39654	40028	+	375	31	25	0.768134	3.07901	4.00842	30S ribosomal protein S12	rpsL	antibiotic target alteration	Aminoglycoside	68.29
MAG133_00645	MAG133_4	16831	17523	-	693	51	6	0.683823	0.399871	0.584758	Transcriptional regulatory protein YpdB	phoP	antibiotic target alteration; antibiotic efflux; resistance by absence	Multidrug	30.65
MAG133_01785	MAG133_13	7108	7563	-	456	30	0	0.611312	0	0	Transcriptional regulator SlyA	mexR	antibiotic target alteration; antibiotic efflux	Multidrug	26.72
MAG133_02125	MAG133_15	23047	24333	-	1287	111	8	0.801403	0.287087	0.35823	UDP-N-acetylglucosamine 1-carboxyvinyltransferase 2	murA	antibiotic target alteration	Fosfomycin	34.83
MAG133_02500	MAG133_19	7446	8432	+	987	89	5	0.837876	0.233967	0.279238	HTH-type transcriptional activator RhaR	soxS	antibiotic target alteration; antibiotic efflux; reduced permeability to antibiotic	Multidrug	33.98
MAG133_02755	MAG133_22	7542	9542	+	2001	116	0	0.538664	0	0	DNA gyrase subunit B	gyrB	antibiotic target alteration	Fluoroquinolone	64.17
MAG133_02760	MAG133_22	9652	12282	+	2631	165	2	0.582733	0.0351084	0.0602478	DNA gyrase subunit A	gyrA	antibiotic target alteration	Fluoroquinolone	57.21
MAG133_02845	MAG133_23	8246	9163	-	918	62	4	0.627561	0.201242	0.320674	HTH-type transcriptional activator RhaS	soxS	antibiotic target alteration; antibiotic efflux; reduced permeability to antibiotic	Multidrug	32.38
MAG133_03915	MAG133_35	5070	5747	-	678	53	2	0.726362	0.136239	0.187564	Transcriptional regulatory protein tctD	basR	antibiotic target alteration; antibiotic efflux	Peptide	42.79
MAG133_05210	MAG133_54	839	2644	-	1806	92	8	0.473344	0.204585	0.432212	Elongation factor 4	EF-Tu	antibiotic target alteration	Elfamycin	29.45
MAG133_05215	MAG133_54	2818	4326	-	1509	101	4	0.621926	0.122426	0.196849	HTH-type transcriptional activator RhaR	soxS	antibiotic target alteration; antibiotic efflux; reduced permeability to antibiotic	Multidrug	31.13
MAG133_06270	MAG133_74	5471	6343	+	873	71	2	0.755702	0.105808	0.140012	HTH-type transcriptional activator RhaS	soxS	antibiotic target alteration; antibiotic efflux; reduced permeability to antibiotic	Multidrug	29.41
MAG133_08235	MAG133_124	3946	6063	-	2118	109	6	0.478197	0.130836	0.273602	Stage V sporulation protein D	Penicillin-binding protein	antibiotic target alteration	β-lactam	28.47
MAG133_08300	MAG133_126	2208	4673	-	2466	183	7	0.689548	0.131101	0.190126	DNA gyrase subunit A	gyrA	antibiotic target alteration	Fluoroquinolone	44.95
MAG133_08305	MAG133_126	4677	6662	-	1986	108	0	0.505302	0	0	DNA topoisomerase 4 subunit B	gyrB	antibiotic target alteration	Fluoroquinolone	53.95
MAG133_08395	MAG133_130	463	3522	-	3060	224	31	0.680195	0.467888	0.687874	Translation initiation factor IF-2	EF-Tu	antibiotic target alteration	Elfamycin	36.23
MAG133_08505	MAG133_133	5144	5806	-	663	38	2	0.53257	0.139322	0.261602	Transcriptional regulatory protein SrrA	phoP	antibiotic target alteration; antibiotic efflux; resistance by absence	Multidrug	31.37
MAG133_08685	MAG133_139	3879	4568	+	690	34	0	0.457864	0	0	Phosphate regulon transcriptional regulatory protein PhoB	basR	antibiotic target alteration; antibiotic efflux	Peptide	41.26
MAG133_09190	MAG133_157	103	555	-	453	30	0	0.615361	0	0	hypothetical protein	marR	antibiotic target alteration; antibiotic efflux	Multidrug	29.76
MAG133_09730	MAG133_179	1307	2569	+	1263	66	4	0.485565	0.146271	0.301239	UDP-N-acetylglucosamine 1-carboxyvinyltransferase 1	murA	antibiotic target alteration	Fosfomycin	36.56
MAG133_10305	MAG133_206	23	976	+	954	64	4	0.623359	0.193648	0.310653	Major cardiolipin synthase ClsA	cls	antibiotic target alteration	Peptide	32.45
MAG133_10365	MAG133_209	1540	2964	+	1425	85	0	0.554256	0	0	Peptidoglycan D%2CD-transpeptidase FtsI	Penicillin-binding protein	antibiotic target alteration	β-lactam	22.25
MAG133_10410	MAG133_212	1708	2955	+	1248	102	0	0.759438	0	0	UDP-N-acetylglucosamine 1-carboxyvinyltransferase 1	murA	antibiotic target alteration	Fosfomycin	49.51
MAG133_10485	MAG133_216	3585	4022	-	438	21	12	0.445504	1.26535	2.84025	Polyribonucleotide nucleotidyltransferase	rpsA	antibiotic target alteration	Pyrazinamide	42.03
MAG133_10495	MAG133_217	988	1866	-	879	53	2	0.560265	0.105086	0.187564	HTH-type transcriptional activator RhaS	soxS	antibiotic target alteration; antibiotic efflux; reduced permeability to antibiotic	Multidrug	28.16
MAG134_00095	MAG134_1	27885	28529	-	645	25	0	0.360153	0	0	hypothetical protein	nalC	antibiotic efflux	Multidrug	28.33
MAG134_00490	MAG134_2	27997	28866	+	870	75	0	0.80103	0	0	HTH-type transcriptional activator RhaR	soxS	antibiotic target alteration; antibiotic efflux; reduced permeability to antibiotic	Multidrug	24.75
MAG134_01305	MAG134_5	23547	27359	-	3813	386	64	0.940648	0.775202	0.824115	DNA-directed RNA polymerase subunit beta	rpoB	antibiotic target alteration; antibiotic target replacement	Rifampicin	42.6
MAG134_01345	MAG134_5	30548	31732	-	1185	96	263	0.752765	10.2504	13.6169	Elongation factor Tu	EF-Tu	antibiotic target alteration	Elfamycin	71.76
MAG134_01950	MAG134_8	21298	23457	-	2160	174	18	0.748518	0.384876	0.514184	Elongation factor G	fusA	antibiotic target alteration	Fusidic acid	31.15
MAG134_02150	MAG134_9	4108	4662	-	555	37	9	0.619463	0.748947	1.20903	50S ribosomal protein L6	fusE	antibiotic target alteration	Fusidic acid	51.65
MAG134_02225	MAG134_9	10835	11449	-	615	51	6	0.770552	0.450586	0.584758	50S ribosomal protein L3	rplC	antibiotic target alteration	Pleuromutilin	52.68
MAG134_03725	MAG134_16	29962	32031	-	2070	187	0	0.839417	0	0	Peptidoglycan D%2CD-transpeptidase FtsI	Penicillin-binding protein	antibiotic target alteration	β-lactam	24.33
MAG134_04375	MAG134_20	23416	24861	+	1446	135	0	0.867505	0	0	Major cardiolipin synthase ClsA	cls	antibiotic target alteration	Peptide	36.85
MAG134_04845	MAG134_23	24433	25737	+	1305	94	6	0.669305	0.212345	0.317262	UDP-N-acetylglucosamine 1-carboxyvinyltransferase	murA	antibiotic target alteration	Fosfomycin	37.56
MAG134_05425	MAG134_27	27416	28996	+	1581	163	4	0.957993	0.11685	0.121974	Peptide chain release factor 3	fusA	antibiotic target alteration	Fusidic acid	26.99
MAG134_05965	MAG134_32	8416	10371	+	1956	197	14	0.935845	0.330568	0.353229	DNA gyrase subunit B	gyrB	antibiotic target alteration	Fluoroquinolone	54.13
MAG134_05990	MAG134_32	17233	19098	+	1866	146	10	0.727023	0.247509	0.340441	DNA gyrase subunit B	gyrB	antibiotic target alteration	Fluoroquinolone	32.19
MAG134_06165	MAG134_34	5097	5942	-	846	79	0	0.867688	0	0	HTH-type transcriptional activator RhaR	soxS	antibiotic target alteration; antibiotic efflux; reduced permeability to antibiotic	Multidrug	31.43
MAG134_06365	MAG134_35	17743	18198	-	456	35	0	0.713198	0	0	Transcriptional regulator SlyA	marR	antibiotic target alteration; antibiotic efflux	Multidrug	32.22
MAG134_06610	MAG134_37	16892	17950	-	1059	81	0	0.710715	0	0	HTH-type transcriptional activator RhaR	soxS	antibiotic target alteration; antibiotic efflux; reduced permeability to antibiotic	Multidrug	29
MAG134_07005	MAG134_41	3469	5265	-	1797	164	4	0.848013	0.102805	0.12123	GTP-binding protein TypA/BipA	EF-Tu	antibiotic target alteration	Elfamycin	30.28
MAG134_07525	MAG134_46	15166	15780	+	615	41	0	0.619463	0	0	hypothetical protein	nalC	antibiotic efflux	Multidrug	36.84
MAG134_09000	MAG134_65	11262	13049	+	1788	114	6	0.59244	0.154984	0.261602	Elongation factor 4	EF-Tu	antibiotic target alteration	Elfamycin	25.18
MAG134_09550	MAG134_74	1545	2123	+	579	60	2	0.962896	0.159534	0.165681	hypothetical protein	acrR	antibiotic target alteration; antibiotic efflux	Multidrug	25.26
MAG134_09715	MAG134_77	3706	6381	-	2676	197	0	0.684048	0	0	DNA topoisomerase 4 subunit A	parC	antibiotic target alteration	Fluoroquinolone	31.29
MAG134_10985	MAG134_109	241	924	+	684	45	0	0.611312	0	0	Response regulator MprA	phoP	antibiotic target alteration; antibiotic efflux; resistance by absence	Multidrug	26.82
MAG134_11650	MAG134_133	1921	2853	-	933	51	2	0.50792	0.0990034	0.194919	Multidrug efflux system ATP-binding protein	eatAv	antibiotic target protection	Pleuromutilin	25.58
MAG134_11860	MAG134_143	335	1192	+	858	40	2	0.433191	0.107658	0.248522	Enoyl-[acyl-carrier-protein] reductase [NADH] FabI	inhA	antibiotic target alteration	Isoniazid	29.21
MAG135_00360	MAG135_1	76329	78053	-	1725	156	0	0.840315	0	0	Stage V sporulation protein D	Penicillin-binding protein	antibiotic target alteration	β-lactam	28.6
MAG135_00365	MAG135_1	78114	79970	-	1857	135	2	0.675505	0.0497416	0.0736362	Stage V sporulation protein D	Penicillin-binding protein	antibiotic target alteration	β-lactam	26.54
MAG135_01565	MAG135_3	38469	39122	-	654	25	0	0.355197	0	0	Transcriptional regulatory protein WalR	basR	antibiotic target alteration; antibiotic efflux	Peptide	33.64
MAG135_01610	MAG135_3	48292	49158	+	867	92	0	0.985997	0	0	HTH-type transcriptional activator Btr	soxS	antibiotic target alteration; antibiotic efflux; reduced permeability to antibiotic	Multidrug	32.65
MAG135_01685	MAG135_3	65184	66212	+	1029	94	6	0.848827	0.269301	0.317262	HTH-type transcriptional activator RhaR	soxS	antibiotic target alteration; antibiotic efflux; reduced permeability to antibiotic	Multidrug	23.53
MAG135_01865	MAG135_4	6198	8012	-	1815	129	2	0.660419	0.0508927	0.0770611	Elongation factor 4	EF-Tu	antibiotic target alteration	Elfamycin	30.12
MAG135_02415	MAG135_5	26335	27810	-	1476	138	0	0.868759	0	0	Major cardiolipin synthase ClsA	cls	antibiotic target alteration	Peptide	41.53
MAG135_02570	MAG135_5	63361	64419	+	1059	105	2	0.921298	0.087224	0.0946751	D-alanine--D-alanine ligase	ddl	antibiotic target alteration	Glycopeptide	31.25
MAG135_02645	MAG135_5	79448	80251	+	804	70	0	0.809	0	0	HTH-type transcriptional activator RhaS	soxS	antibiotic target alteration; antibiotic efflux; reduced permeability to antibiotic	Multidrug	32.08
MAG135_03205	MAG135_7	8860	10413	-	1554	123	0	0.735463	0	0	Nucleotide-binding protein ExpZ	eatAv	antibiotic target protection	Pleuromutilin	42.12
MAG135_03455	MAG135_7	67284	69113	+	1830	176	4	0.893652	0.100951	0.112965	GTP-binding protein TypA/BipA	EF-Tu	antibiotic target alteration	Elfamycin	29.6
MAG135_03515	MAG135_7	86141	86644	-	504	36	2	0.66371	0.183274	0.276136	putative HTH-type transcriptional regulator YusO	mexR	antibiotic target alteration; antibiotic efflux	Multidrug	24.81
MAG135_03730	MAG135_8	36589	38511	+	1923	170	4	0.821441	0.0960688	0.116952	DNA gyrase subunit B	gyrB	antibiotic target alteration	Fluoroquinolone	49.92
MAG135_03735	MAG135_8	38551	40800	+	2250	202	0	0.83421	0	0	DNA gyrase subunit A	gyrA	antibiotic target alteration	Fluoroquinolone	39.89
MAG135_03785	MAG135_8	49550	52186	+	2637	199	8	0.701213	0.140114	0.199817	Translation initiation factor IF-2	EF-Tu	antibiotic target alteration	Elfamycin	32.5
MAG135_03870	MAG135_8	65301	66893	+	1593	121	0	0.705791	0	0	Peptide chain release factor 3	fusA	antibiotic target alteration	Fusidic acid	27.8
MAG135_04385	MAG135_10	7471	8292	-	822	44	0	0.497379	0	0	Arabinose operon regulatory protein	soxS	antibiotic target alteration; antibiotic efflux; reduced permeability to antibiotic	Multidrug	31.63
MAG135_04810	MAG135_11	22035	22919	-	885	64	16	0.67196	0.834985	1.24261	HTH-type transcriptional activator RhaS	soxS	antibiotic target alteration; antibiotic efflux; reduced permeability to antibiotic	Multidrug	26.26
MAG135_05220	MAG135_12	36991	38907	+	1917	153	0	0.741611	0	0	Selenocysteine-specific elongation factor	EF-Tu	antibiotic target alteration	Elfamycin	30.55
MAG135_05275	MAG135_12	51271	51858	-	588	44	0	0.695316	0	0	hypothetical protein	nalC	antibiotic efflux	Multidrug	24.11
MAG135_06095	MAG135_15	40383	41675	+	1293	103	12	0.740194	0.428632	0.579081	UDP-N-acetylglucosamine 1-carboxyvinyltransferase 2	murA	antibiotic target alteration	Fosfomycin	47.38
MAG135_06145	MAG135_15	53032	53979	-	948	92	0	0.90175	0	0	HTH-type transcriptional activator RhaR	soxS	antibiotic target alteration; antibiotic efflux; reduced permeability to antibiotic	Multidrug	24.24
MAG135_06325	MAG135_16	33102	33971	-	870	66	0	0.704906	0	0	HTH-type transcriptional activator RhaS	soxS	antibiotic target alteration; antibiotic efflux; reduced permeability to antibiotic	Multidrug	27.55
MAG135_06595	MAG135_17	40512	41459	-	948	71	0	0.695916	0	0	HTH-type transcriptional activator RhaR	soxS	antibiotic target alteration; antibiotic efflux; reduced permeability to antibiotic	Multidrug	24.75
MAG135_07275	MAG135_19	39797	41437	+	1641	135	8	0.76442	0.225156	0.294545	putative ABC transporter ATP-binding protein YbiT	eatAv	antibiotic target protection	Pleuromutilin	23.87
MAG135_07510	MAG135_20	25113	25946	+	834	87	4	0.969304	0.221511	0.228526	Melibiose operon regulatory protein	soxS	antibiotic target alteration; antibiotic efflux; reduced permeability to antibiotic	Multidrug	32.99
MAG135_07570	MAG135_20	40477	41085	-	609	52	0	0.793401	0	0	HTH-type transcriptional regulator MtrR	acrR	antibiotic target alteration; antibiotic efflux	Multidrug	36.84
MAG135_07895	MAG135_22	19084	20997	+	1914	188	18	0.912689	0.434343	0.475894	DNA gyrase subunit B	gyrB	antibiotic target alteration	Fluoroquinolone	65.77
MAG135_07900	MAG135_22	21015	23501	+	2487	308	2	1.15075	0.0371412	0.0322756	DNA gyrase subunit A	gyrA	antibiotic target alteration	Fluoroquinolone	60.27
MAG135_08240	MAG135_24	12502	13551	+	1050	75	0	0.66371	0	0	HTH-type transcriptional activator RhaS	soxS	antibiotic target alteration; antibiotic efflux; reduced permeability to antibiotic	Multidrug	32.53
MAG135_08260	MAG135_24	15979	18690	-	2712	255	0	0.87369	0	0	Elongation factor G%2C mitochondrial	fusA	antibiotic target alteration	Fusidic acid	23.35
MAG135_08325	MAG135_24	33714	34307	-	594	50	0	0.78215	0	0	hypothetical protein	nalC	antibiotic efflux	Multidrug	38.6
MAG135_08540	MAG135_26	3645	4838	-	1194	497	1777	3.86775	68.7361	17.7716	Elongation factor Tu	EF-Tu	antibiotic target alteration	Elfamycin	74.75
MAG135_08585	MAG135_26	15769	19638	-	3870	562	41	1.34937	0.489299	0.362612	DNA-directed RNA polymerase subunit beta	rpoB	antibiotic target alteration; antibiotic target replacement	Rifampicin	63.84
MAG135_09820	MAG135_34	18575	20623	+	2049	163	104	0.739184	2.34419	3.17133	Beta-lactam-inducible penicillin-binding protein	Penicillin-binding protein	antibiotic target alteration	β-lactam	26.17
MAG135_10305	MAG135_38	7954	8130	+	177	22	0	1.15493	0	0	hypothetical protein	soxR	antibiotic target alteration; antibiotic efflux	Multidrug	38.18
MAG135_10695	MAG135_41	14683	15120	-	438	28	0	0.594006	0	0	hypothetical protein	marR	antibiotic target alteration; antibiotic efflux	Multidrug	29.07
MAG135_11630	MAG135_50	14572	16065	+	1494	106	4	0.659268	0.123655	0.187564	Penicillin-binding protein A	Penicillin-binding protein	antibiotic target alteration	β-lactam	25.6
MAG135_13575	MAG135_94	2911	4470	-	1560	127	2	0.75646	0.0592117	0.0782747	Cardiolipin synthase	cls	antibiotic target alteration	Peptide	29.18
MAG135_13805	MAG135_109	417	854	-	438	56	0	1.18801	0	0	hypothetical protein	mexR	antibiotic target alteration; antibiotic efflux	Multidrug	27.66
MAG136_00120	MAG136_1	28024	29961	-	1938	196	0	0.939743	0	0	DNA gyrase subunit B	gyrB	antibiotic target alteration	Fluoroquinolone	32.42
MAG136_01435	MAG136_6	35429	37189	+	1761	133	2	0.701777	0.0524533	0.0747435	hypothetical protein	liaS	antibiotic target alteration; antibiotic efflux	Peptide	26.19
MAG136_01520	MAG136_7	8652	9509	+	858	63	0	0.682276	0	0	Enoyl-[acyl-carrier-protein] reductase [NADH] FabI	inhA	antibiotic target alteration	Isoniazid	28.46
MAG136_01665	MAG136_7	42745	44904	+	2160	164	8	0.7055	0.171056	0.242461	Elongation factor G	fusA	antibiotic target alteration	Fusidic acid	30.67
MAG136_02085	MAG136_10	23552	24400	-	849	79	0	0.864622	0	0	Dihydropteroate synthase	folP	antibiotic target alteration	Sulfonamide	44.03
MAG136_02135	MAG136_10	27247	27855	+	609	44	0	0.671339	0	0	hypothetical protein	acrR	antibiotic target alteration; antibiotic efflux	Multidrug	30.34
MAG136_02225	MAG136_11	8056	9561	-	1506	173	0	1.0674	0	0	Sulfate adenylyltransferase subunit 1	EF-Tu	antibiotic target alteration	Elfamycin	25.87
MAG136_02815	MAG136_14	24522	27416	-	2895	273	0	0.876235	0	0	HTH-type transcriptional activator RhaS	soxS	antibiotic target alteration; antibiotic efflux; reduced permeability to antibiotic	Multidrug	21
MAG136_04715	MAG136_29	1114	2565	-	1452	115	0	0.735932	0	0	ABC transporter ATP-binding protein ModF	eatAv	antibiotic target protection	Pleuromutilin	22.67
MAG136_05055	MAG136_31	14372	16495	-	2124	150	0	0.656211	0	0	Peptidoglycan D%2CD-transpeptidase FtsI	Penicillin-binding protein	antibiotic target alteration	β-lactam	24.79
MAG136_05930	MAG136_39	16138	17919	+	1782	154	0	0.803008	0	0	Elongation factor 4	EF-Tu	antibiotic target alteration	Elfamycin	26.99
MAG136_06130	MAG136_42	2840	5485	-	2646	251	2	0.881436	0.0349094	0.0396051	DNA topoisomerase 4 subunit A	gyrA	antibiotic target alteration	Fluoroquinolone	26.1
MAG136_07485	MAG136_58	14815	16653	-	1839	399	41	2.01603	1.02968	0.510747	DNA gyrase subunit B	gyrB	antibiotic target alteration	Fluoroquinolone	54.88
MAG136_08000	MAG136_66	9654	12572	-	2919	278	3	0.884947	0.0474667	0.0536379	Translation initiation factor IF-2	fusA	antibiotic target alteration	Fusidic acid	29.77
MAG136_08435	MAG136_74	3516	3956	+	441	36	0	0.758526	0	0	hypothetical protein	mexR	antibiotic target alteration; antibiotic efflux	Multidrug	25.69
MAG136_08735	MAG136_79	8825	10396	-	1572	118	0	0.697487	0	0	Peptide chain release factor 3	fusA	antibiotic target alteration	Fusidic acid	27.56
MAG136_09355	MAG136_94	1632	2939	+	1308	103	0	0.731705	0	0	UDP-N-acetylglucosamine 1-carboxyvinyltransferase	murA	antibiotic target alteration	Fosfomycin	36.89
MAG136_09690	MAG136_103	5041	5856	-	816	76	2	0.865426	0.113199	0.130801	putative oxidoreductase UxuB	fabI	antibiotic target alteration	Disinfecting agents	24.05
MAG136_09695	MAG136_103	5972	6850	+	879	109	0	1.15224	0	0	HTH-type transcriptional activator RhaR	soxS	antibiotic target alteration; antibiotic efflux; reduced permeability to antibiotic	Multidrug	26
MAG137_00660	MAG137_1	138374	139798	+	1425	712	14	4.64271	0.453748	0.0977334	Penicillin-binding protein A	Penicillin-binding protein	antibiotic target alteration	β-lactam	23.82
MAG137_00730	MAG137_1	153861	154481	+	621	300	4	4.48886	0.297489	0.0662726	hypothetical protein	nalC	antibiotic efflux	Multidrug	29.15
MAG137_00735	MAG137_1	154472	156205	+	1734	963	21	5.16041	0.559335	0.10839	putative ABC transporter ATP-binding protein	eatAv	antibiotic target protection	Pleuromutilin	23.03
MAG137_01470	MAG137_2	11503	12144	-	642	319	2	4.61703	0.143879	0.0311627	hypothetical protein	nalC	antibiotic efflux	Multidrug	39.34
MAG137_01900	MAG137_2	111820	112791	-	972	576	4	5.50634	0.190062	0.034517	2-haloacrylate reductase	mexS	antibiotic efflux	Multidrug	29.76
MAG137_01935	MAG137_2	117035	117598	+	564	310	2	5.10728	0.163777	0.0320674	Nicotinamidase/pyrazinamidase	pncA	antibiotic target alteration	Pyrazinamide	57.46
MAG137_02555	MAG137_3	83203	83883	-	681	301	2	4.10701	0.135639	0.0330262	hypothetical protein	nalC	antibiotic efflux	Multidrug	34.86
MAG137_02845	MAG137_4	10798	11829	-	1032	133	0	1.19751	0	0	Erythritol/L-threitol dehydrogenase	mexS	antibiotic efflux	Multidrug	30.25
MAG137_03540	MAG137_5	46671	47723	+	1053	547	0	4.82687	0	0	hypothetical protein	liaS	antibiotic target alteration; antibiotic efflux	Peptide	25.63
MAG137_04125	MAG137_6	72563	74104	+	1542	782	22	4.71226	0.658931	0.139833	UDP-N-acetylglucosamine 1-carboxyvinyltransferase	murA	antibiotic target alteration	Fosfomycin	29.33
MAG137_04340	MAG137_7	16060	16515	-	456	229	6	4.66635	0.607699	0.13023	hypothetical protein	marR	antibiotic target alteration; antibiotic efflux	Multidrug	30.77
MAG137_04680	MAG137_7	80152	80781	+	630	237	0	3.49554	0	0	hypothetical protein	acrR	antibiotic target alteration; antibiotic efflux	Multidrug	29.82
MAG137_04805	MAG137_8	9815	10588	+	774	296	2	3.55351	0.119341	0.0335841	Enoyl-[acyl-carrier-protein] reductase [NADH]	inhA	antibiotic target alteration	Isoniazid	48.12
MAG137_05105	MAG137_8	68528	69016	+	489	215	0	4.08542	0	0	hypothetical protein	marR	antibiotic target alteration; antibiotic efflux	Multidrug	46
MAG137_05200	MAG137_8	89613	90407	+	795	405	8	4.73363	0.464756	0.0981816	Thymidylate synthase	thyA	antibiotic target alteration	Salicylic acid	68.18
MAG137_05665	MAG137_10	622	1662	-	1041	706	9	6.30174	0.399295	0.0633626	L-threonine 3-dehydrogenase	mexS	antibiotic efflux	Multidrug	29.07
MAG137_05670	MAG137_10	1774	2448	+	675	410	11	5.644	0.752646	0.133353	Tetracycline repressor protein class B from transposon Tn10	tetR	antibiotic target alteration; antibiotic efflux	Tetracycline	28.02
MAG137_05735	MAG137_10	11681	12697	+	1017	517	14	4.72363	0.635783	0.134596	Crotonyl-CoA reductase	mexS	antibiotic efflux	Multidrug	29.29
MAG137_05835	MAG137_10	31633	34026	-	2394	1347	84	5.22818	1.62053	0.309961	Biosynthetic peptidoglycan transglycosylase	Penicillin-binding protein	antibiotic target alteration	β-lactam	22.55
MAG137_06245	MAG137_11	16399	17448	+	1050	503	2	4.45129	0.0879716	0.0197632	D-arabitol-phosphate dehydrogenase	mexS	antibiotic efflux	Multidrug	28.05
MAG137_06625	MAG137_12	13963	16497	+	2535	1160	4	4.25194	0.0728759	0.0171395	DNA gyrase subunit A	gyrA	antibiotic target alteration	Fluoroquinolone	37.76
MAG137_06635	MAG137_12	17054	19243	-	2190	1072	15	4.54839	0.316336	0.0695491	DNA gyrase subunit B	gyrB	antibiotic target alteration	Fluoroquinolone	43.53
MAG137_06785	MAG137_12	53589	54179	-	591	254	2	3.99349	0.156295	0.0391373	CDP-diacylglycerol--glycerol-3-phosphate 3-phosphatidyltransferase	pgsA	antibiotic target alteration	Peptide	31.15
MAG137_06805	MAG137_12	59635	60759	-	1125	549	38	4.53447	1.56003	0.344038	D-alanine--D-alanine ligase	ddl	antibiotic target alteration	Glycopeptide	39.72
MAG137_07565	MAG137_14	43342	44046	-	705	382	6	5.03479	0.393065	0.0780698	hypothetical protein	acrR	antibiotic target alteration; antibiotic efflux	Multidrug	36.54
MAG137_08100	MAG137_16	461	2548	-	2088	1287	18	5.72736	0.398147	0.0695167	DNA gyrase subunit B	gyrB	antibiotic target alteration	Fluoroquinolone	53.96
MAG137_08195	MAG137_16	17547	18509	-	963	517	4	4.98851	0.191838	0.038456	D-alanine--D-alanine ligase B	ddl	antibiotic target alteration	Glycopeptide	26.13
MAG137_08370	MAG137_16	50476	51108	+	633	428	45	6.28271	3.2833	0.522593	hypothetical protein	mexZ	antibiotic efflux	Multidrug	32.31
MAG137_09115	MAG137_18	62787	65504	-	2718	1559	25	5.32971	0.424808	0.0797056	DNA gyrase subunit A	gyrA	antibiotic target alteration	Fluoroquinolone	62.07
MAG137_09165	MAG137_19	10577	13078	-	2502	1264	2	4.69425	0.0369185	0.00786463	Putative multidrug resistance protein MdtD	lmrA	antibiotic target alteration; antibiotic efflux	Multidrug	26.37
MAG137_09775	MAG137_21	7776	9152	-	1377	873	40	5.89097	1.34161	0.227741	NADH dehydrogenase-like protein	ndh	antibiotic target alteration	Isoniazid	61.06
MAG137_10165	MAG137_22	25181	27388	-	2208	1253	349	5.27301	7.30009	1.38443	Polyribonucleotide nucleotidyltransferase	rpsA	antibiotic target alteration	Pyrazinamide	39.44
MAG137_11390	MAG137_27	10081	13554	+	3474	2406	848	6.43536	11.2737	1.75184	DNA-directed RNA polymerase subunit beta	rpoB	antibiotic target alteration; antibiotic target replacement	Rifampicin	74.35
MAG137_11425	MAG137_27	22272	23465	+	1194	941	1346	7.32305	52.0646	7.10969	Elongation factor Tu	EF-Tu	antibiotic target alteration	Elfamycin	72.22
MAG137_12090	MAG137_30	26016	27824	-	1809	933	0	4.79236	0	0	Penicillin-binding protein PbpB	Penicillin-binding protein	antibiotic target alteration	β-lactam	27.32
MAG137_12515	MAG137_32	25924	27330	+	1407	679	4	4.48417	0.131301	0.029281	Glycerol-3-phosphate transporter	glpT	antibiotic target alteration	Fosfomycin	50.11
MAG137_12675	MAG137_33	22986	24017	-	1032	630	0	5.67241	0	0	L-threonine 3-dehydrogenase	mexS	antibiotic efflux	Multidrug	25.79
MAG137_13695	MAG137_41	6323	6946	+	624	312	2	4.64597	0.148029	0.0318618	hypothetical protein	nalC	antibiotic efflux	Multidrug	28.5
MAG137_14605	MAG137_53	163	783	+	621	351	9	5.25197	0.669349	0.127447	hypothetical protein	nalC	antibiotic efflux	Multidrug	35.61
MAG137_14930	MAG137_67	840	1397	+	558	297	0	4.94571	0	0	hypothetical protein	acrR	antibiotic target alteration; antibiotic efflux	Multidrug	36
MAG137_14965	MAG137_69	1203	2774	-	1572	906	45	5.35528	1.32209	0.246876	GTP-binding protein TypA/BipA	EF-Tu	antibiotic target alteration	Elfamycin	25.57
MAG138_00695	MAG138_2	45734	47230	-	1497	162	3	1.00554	0.0925553	0.0920452	Penicillin-binding protein A	Penicillin-binding protein	antibiotic target alteration	β-lactam	23.71
MAG138_01095	MAG138_4	10610	12496	-	1887	136	0	0.66969	0	0	putative ABC transporter ATP-binding protein YheS	eatAv	antibiotic target protection	Pleuromutilin	26.41
MAG138_01875	MAG138_7	31362	33281	-	1920	209	0	1.01147	0	0	Stage V sporulation protein D	Penicillin-binding protein	antibiotic target alteration	β-lactam	31.01
MAG138_01890	MAG138_7	35297	37111	-	1815	199	0	1.01879	0	0	Elongation factor 4	EF-Tu	antibiotic target alteration	Elfamycin	28.97
MAG138_01915	MAG138_7	42611	44989	-	2379	240	0	0.937397	0	0	Stage V sporulation protein D	Penicillin-binding protein	antibiotic target alteration	β-lactam	23.32
MAG138_02270	MAG138_9	5483	6751	-	1269	135	0	0.988505	0	0	UDP-N-acetylglucosamine 1-carboxyvinyltransferase 2	murA	antibiotic target alteration	Fosfomycin	49.18
MAG138_03310	MAG138_14	18616	22548	-	3933	608	8	1.43644	0.0939437	0.0654006	DNA-directed RNA polymerase subunit beta	rpoB	antibiotic target alteration; antibiotic target replacement	Rifampicin	59.05
MAG138_03335	MAG138_14	27949	29862	+	1914	237	0	1.15057	0	0	DNA gyrase subunit B	parE	antibiotic target alteration	Fluoroquinolone	53.13
MAG138_03340	MAG138_14	29885	32398	+	2514	282	0	1.04229	0	0	DNA gyrase subunit A	gyrA	antibiotic target alteration	Fluoroquinolone	54.22
MAG138_03485	MAG138_15	31150	32721	+	1572	119	0	0.703398	0	0	Major cardiolipin synthase ClsA	cls	antibiotic target alteration	Peptide	30.57
MAG138_03965	MAG138_18	18594	19838	+	1245	143	0	1.06727	0	0	3-oxoacyl-[acyl-carrier-protein] synthase 2	kasA	antibiotic target alteration	Isoniazid	37.11
MAG138_04005	MAG138_18	24205	25467	+	1263	124	2	0.912273	0.0731355	0.0801684	UDP-N-acetylglucosamine 1-carboxyvinyltransferase 1	murA	antibiotic target alteration	Fosfomycin	47.03
MAG138_05335	MAG138_29	6016	7941	+	1926	122	0	0.588586	0	0	Tetracycline resistance protein TetM from transposon TnFO1	fusA	antibiotic target alteration	Fusidic acid	24.93
MAG138_06600	MAG138_45	3927	6200	-	2274	164	0	0.670132	0	0	Translation initiation factor IF-2	EF-Tu	antibiotic target alteration	Elfamycin	30.13
MAG138_06845	MAG138_49	324	2012	-	1689	126	0	0.693183	0	0	Sulfate adenylyltransferase subunit 1	EF-Tu	antibiotic target alteration	Elfamycin	25.89
MAG138_07190	MAG138_55	9315	10565	+	1251	132	0	0.980445	0	0	UDP-N-acetylglucosamine 1-carboxyvinyltransferase 1	murA	antibiotic target alteration	Fosfomycin	33.96
MAG138_07885	MAG138_74	112	1299	-	1188	158	121	1.2358	4.70404	3.80648	Elongation factor Tu	EF-Tu	antibiotic target alteration	Elfamycin	69.95
MAG138_08450	MAG138_90	2635	4728	+	2094	128	6	0.567989	0.132336	0.23299	Elongation factor G	fusA	antibiotic target alteration	Fusidic acid	38.76
MAG138_08790	MAG138_106	2870	3808	+	939	107	0	1.05883	0	0	D-alanine--D-alanine ligase	ddl	antibiotic target alteration	Glycopeptide	28.95
MAG139_00810	MAG139_3	2098	2694	+	597	255	0	3.96892	0	0	hypothetical protein	acrR	antibiotic target alteration; antibiotic efflux	Multidrug	25
MAG139_01840	MAG139_6	42913	44751	+	1839	1349	4	6.81612	0.100457	0.0147382	hypothetical protein	liaS	antibiotic target alteration; antibiotic efflux	Peptide	24.37
MAG139_01870	MAG139_6	51968	52930	+	963	964	2	9.3016	0.0959192	0.0103121	Enoyl-[acyl-carrier-protein] reductase [NADH] FabI	fabI	antibiotic target alteration	Disinfecting agents	28.95
MAG139_02860	MAG139_11	29661	31823	-	2163	1036	194	4.45051	4.14235	0.930759	Elongation factor G	fusA	antibiotic target alteration	Fusidic acid	30.83
MAG139_02905	MAG139_11	41289	42554	+	1266	714	0	5.24048	0	0	Cardiolipin synthase	cls	antibiotic target alteration	Peptide	34.46
MAG139_03795	MAG139_15	25981	27783	-	1803	2449	23	12.6212	0.589161	0.0466804	GTP-binding protein TypA/BipA	EF-Tu	antibiotic target alteration	Elfamycin	33.68
MAG139_04180	MAG139_17	32607	35246	-	2640	1189	30	4.1849	0.524831	0.125411	DNA gyrase subunit A	gyrA	antibiotic target alteration	Disinfecting agents	45.8
MAG139_04250	MAG139_18	11059	11916	+	858	576	0	6.23795	0	0	Enoyl-[acyl-carrier-protein] reductase [NADH] FabI	fabI	antibiotic target alteration	Disinfecting agents	28.95
MAG139_04955	MAG139_22	16270	19209	+	2940	1917	7	6.05873	0.109965	0.0181498	DNA gyrase subunit A	gyrA	antibiotic target alteration	Fluoroquinolone	29.38
MAG139_05020	MAG139_22	34026	34694	-	669	445	4	6.18074	0.276144	0.0446781	Transcriptional regulatory protein WalR	phoP	antibiotic target alteration; antibiotic efflux; resistance by absence	Multidrug	32
MAG139_05220	MAG139_24	14224	15810	+	1587	1813	6	10.6152	0.174613	0.0164493	Peptide chain release factor 3	fusA	antibiotic target alteration	Fusidic acid	28.07
MAG139_05675	MAG139_28	1567	5451	-	3885	1582	8	3.78375	0.0951044	0.025135	Sensor histidine kinase RcsC	soxS	antibiotic target alteration; antibiotic efflux; reduced permeability to antibiotic	Multidrug	27.72
MAG139_06295	MAG139_32	23964	25583	-	1620	793	6	4.54847	0.171056	0.0376074	putative ABC transporter ATP-binding protein YbiT	eatAv	antibiotic target protection	Pleuromutilin	24
MAG139_06680	MAG139_36	4028	6184	+	2157	1280	4	5.514	0.0856469	0.0155326	Penicillin-binding protein 2B	Penicillin-binding protein	antibiotic target alteration	β-lactam	24.88
MAG139_06745	MAG139_36	19355	21370	+	2016	1160	7	5.34656	0.160365	0.0299941	DNA gyrase subunit B	gyrB	antibiotic target alteration	Fluoroquinolone	54.77
MAG139_07130	MAG139_39	18952	20826	+	1875	1091	14	5.40667	0.344849	0.063782	hypothetical protein	liaS	antibiotic target alteration; antibiotic efflux	Peptide	23.66
MAG139_07910	MAG139_47	14108	15418	+	1311	1155	8	8.18627	0.281831	0.0344273	UDP-N-acetylglucosamine 1-carboxyvinyltransferase	murA	antibiotic target alteration	Fosfomycin	33.18
MAG139_08180	MAG139_51	4168	5592	+	1425	766	13	4.99483	0.421338	0.0843548	Major cardiolipin synthase ClsA	cls	antibiotic target alteration	Peptide	32.15
MAG139_09880	MAG139_80	1708	4578	-	2871	9442	158	30.5589	2.54171	0.0831741	Translation initiation factor IF-2	fusA	antibiotic target alteration	Fusidic acid	25.51
MAG139_09970	MAG139_82	306	2306	-	2001	2062	6	9.57521	0.138486	0.014463	DNA gyrase subunit B	gyrB	antibiotic target alteration	Fluoroquinolone	30.15
MAG14_00230	MAG14_1	55187	55786	+	600	188	4	2.91148	0.307901	0.105754	Tetrathionate response regulatory protein TtrR	uhpT	antibiotic target alteration	Fosfomycin	30.61
MAG14_00285	MAG14_1	62794	63372	+	579	204	30	3.27385	2.39301	0.730948	hypothetical protein	acrR	antibiotic target alteration; antibiotic efflux	Multidrug	42.31
MAG14_00295	MAG14_1	63932	65062	-	1131	430	2780	3.53275	113.523	32.1345	Outer membrane porin C	omp	reduced permeability to antibiotic	β-lactam	65.54
MAG14_00325	MAG14_1	73831	76473	-	2643	965	2531	3.39263	44.228	13.0365	DNA gyrase subunit A	gyrA	antibiotic target alteration	Fluoroquinolone	51.62
MAG14_00510	MAG14_1	117615	118424	-	810	303	1116	3.47588	63.6328	18.307	HTH-type transcriptional regulator HdfR	mexT	antibiotic efflux	Multidrug	29.55
MAG14_00920	MAG14_1	198487	199119	-	633	206	72	3.02392	5.25328	1.73724	Cytochrome c biogenesis ATP-binding export protein CcmA	eatAv	antibiotic target protection	Pleuromutilin	28.57
MAG14_00940	MAG14_1	201869	202669	-	801	228	8	2.6449	0.461274	0.174402	Right origin-binding protein	soxS	antibiotic target alteration; antibiotic efflux; reduced permeability to antibiotic	Multidrug	38.68
MAG14_01245	MAG14_2	31294	31986	+	693	388	152	5.20242	10.1301	1.94718	Transcriptional regulatory protein tctD	basR	antibiotic target alteration; antibiotic efflux	Peptide	42.92
MAG14_01375	MAG14_2	59739	60230	+	492	293	14	5.53362	1.31421	0.237496	Transcriptional regulator SlyA	marR	antibiotic target alteration; antibiotic efflux	Multidrug	34.62
MAG14_02905	MAG14_4	32	700	+	669	24	10	0.333343	0.69036	2.07102	Sensor histidine kinase CpxA	phoP	antibiotic target alteration; antibiotic efflux; resistance by absence	Multidrug	26.73
MAG14_02960	MAG14_4	10932	12788	+	1857	1021	56	5.10882	1.39277	0.27262	Selenocysteine-specific elongation factor	EF-Tu	antibiotic target alteration	Elfamycin	30.29
MAG14_03195	MAG14_4	65589	66053	+	465	283	12	5.6551	1.19187	0.210761	Organic hydroperoxide resistance transcriptional regulator	mexR	antibiotic target alteration; antibiotic efflux	Multidrug	28.57
MAG14_03215	MAG14_4	69266	70810	+	1545	1009	48	6.06833	1.43488	0.236453	Signal transduction histidine-protein kinase/phosphatase UhpB	liaS	antibiotic target alteration; antibiotic efflux	Peptide	26.87
MAG14_03550	MAG14_4	148798	150021	-	1224	698	133	5.29884	5.01848	0.94709	Glycerol-3-phosphate transporter	glpT	antibiotic target alteration	Fosfomycin	91.87
MAG14_03830	MAG14_5	67490	68125	+	636	267	40	3.90086	2.90472	0.744636	HTH-type transcriptional dual regulator CecR	acrR	antibiotic target alteration; antibiotic efflux	Multidrug	25.23
MAG14_03895	MAG14_5	81588	84275	-	2688	1252	3311	4.32795	56.8895	13.1447	Translation initiation factor IF-2	EF-Tu	antibiotic target alteration	Elfamycin	31.8
MAG14_04585	MAG14_6	74008	75267	-	1260	584	2027	4.30674	74.2994	17.2519	UDP-N-acetylglucosamine 1-carboxyvinyltransferase	murA	antibiotic target alteration	Fosfomycin	50
MAG14_04745	MAG14_6	100421	101203	+	783	392	12	4.65191	0.707818	0.152156	HTH-type transcriptional regulator NimR	soxS	antibiotic target alteration; antibiotic efflux; reduced permeability to antibiotic	Multidrug	35.94
MAG14_05265	MAG14_7	75932	78490	-	2559	1282	872	4.65505	15.7379	3.38083	Penicillin-binding protein 1A	Penicillin-binding protein	antibiotic target alteration	β-lactam	23.25
MAG14_05290	MAG14_7	80823	82067	+	1245	646	16	4.82136	0.593543	0.123107	Type IV pilus biogenesis and competence protein PilQ	Penicillin-binding protein	antibiotic target alteration	β-lactam	36.63
MAG14_05560	MAG14_7	134687	136801	+	2115	1192	27995	5.23688	611.325	116.735	Elongation factor G	fusA	antibiotic target alteration	Fusidic acid	59.57
MAG14_06475	MAG14_9	46085	47005	-	921	299	331	3.0166	16.5986	5.5024	D-alanine--D-alanine ligase	ddl	antibiotic target alteration	Glycopeptide	32.14
MAG14_06515	MAG14_9	56055	57818	-	1764	693	525	3.65041	13.7456	3.76549	Peptidoglycan D%2CD-transpeptidase FtsI	Penicillin-binding protein	antibiotic target alteration	β-lactam	52.91
MAG14_06560	MAG14_9	66950	67897	-	948	405	12	3.96966	0.584621	0.147272	HTH-type transcriptional regulator LeuO	mexT	antibiotic efflux	Multidrug	23.17
MAG14_07305	MAG14_10	96116	96748	-	633	189	125	2.77437	9.12028	3.28733	Nicotinamidase	pncA	antibiotic target alteration	Pyrazinamide	38.65
MAG14_07640	MAG14_11	35309	35740	+	432	114	128	2.45204	13.6845	5.58085	Transcriptional regulator SlyA	marR	antibiotic target alteration; antibiotic efflux	Multidrug	29.31
MAG14_07775	MAG14_11	58231	59124	+	894	227	103	2.35936	5.3211	2.25531	Right origin-binding protein	soxS	antibiotic target alteration; antibiotic efflux; reduced permeability to antibiotic	Multidrug	51.02
MAG14_07955	MAG14_11	95306	95698	+	393	84	4	1.98606	0.470077	0.236688	HTH-type transcriptional regulator CueR	soxR	antibiotic target alteration; antibiotic efflux	Multidrug	34.19
MAG14_08065	MAG14_11	119471	119944	+	474	151	21	2.96009	2.04618	0.691254	HTH-type transcriptional repressor NicR	marR	antibiotic target alteration; antibiotic efflux	Multidrug	29.77
MAG14_08185	MAG14_12	23637	24569	-	933	309	28	3.0774	1.38605	0.450396	PCP degradation transcriptional activation protein	mexT	antibiotic efflux	Multidrug	31.34
MAG14_08195	MAG14_12	25349	26380	-	1032	325	72	2.92624	3.22222	1.10114	NADPH-dependent curcumin reductase	mexS	antibiotic efflux	Multidrug	23.85
MAG14_09235	MAG14_14	13204	13641	+	438	137	32	2.90639	3.37425	1.16098	Tetracycline repressor protein class A from transposon 1721	tetR	antibiotic target alteration; antibiotic efflux	Tetracycline	40.94
MAG14_09355	MAG14_14	35999	36892	+	894	261	23	2.71275	1.18821	0.438008	HTH-type transcriptional regulator SyrM 1	mexT	antibiotic efflux	Multidrug	31.68
MAG14_09435	MAG14_14	50876	51784	-	909	239	32	2.4431	1.62588	0.665499	IS5 family transposase IS4811	soxS	antibiotic target alteration; antibiotic efflux; reduced permeability to antibiotic	Multidrug	32.1
MAG14_09475	MAG14_14	58442	59527	-	1086	305	1	2.60962	0.0425277	0.0162965	Alcohol dehydrogenase	mexS	antibiotic efflux	Multidrug	24.54
MAG14_09485	MAG14_14	60315	61850	-	1536	415	85	2.51052	2.55582	1.01804	Cardiolipin synthase C	cls	antibiotic target alteration	Peptide	23.95
MAG14_09605	MAG14_14	91219	91641	-	423	72	5	1.58161	0.545923	0.34517	hypothetical protein	soxR	antibiotic target alteration; antibiotic efflux	Multidrug	38.33
MAG14_09625	MAG14_14	96455	97381	+	927	195	25	1.95462	1.24555	0.637236	Nodulation protein D 2	mexT	antibiotic efflux	Multidrug	24.81
MAG14_09700	MAG14_15	3174	4181	+	1008	201	190	1.85286	8.70552	4.69843	Quinone oxidoreductase 1	mexS	antibiotic efflux	Multidrug	31.07
MAG14_10145	MAG14_15	96948	97922	-	975	440	36	4.19329	1.7053	0.406673	HTH-type transcriptional regulator CdhR	soxS	antibiotic target alteration; antibiotic efflux; reduced permeability to antibiotic	Multidrug	31
MAG14_10195	MAG14_15	108926	109849	-	924	356	21	3.58001	1.04966	0.2932	HTH-type transcriptional regulator ArgP	mexT	antibiotic efflux	Multidrug	25.45
MAG14_10235	MAG14_16	6078	6872	-	795	317	493	3.70509	28.6406	7.73006	Thymidylate synthase	thyA	antibiotic target alteration	Salicylic acid	65.53
MAG14_10425	MAG14_16	50696	51553	+	858	331	36	3.58466	1.93784	0.540592	Right origin-binding protein	soxS	antibiotic target alteration; antibiotic efflux; reduced permeability to antibiotic	Multidrug	30.19
MAG14_11630	MAG14_19	21220	21693	-	474	181	9	3.54819	0.876932	0.247149	Redox-sensitive transcriptional activator SoxR	soxR	antibiotic target alteration; antibiotic efflux	Multidrug	65
MAG14_11775	MAG14_19	51890	52744	-	855	311	6	3.37988	0.324106	0.0958928	HTH-type transcriptional activator RhaS	soxS	antibiotic target alteration; antibiotic efflux; reduced permeability to antibiotic	Multidrug	31.87
MAG14_13070	MAG14_23	858	1502	-	645	236	47	3.39984	3.36543	0.989876	HTH-type transcriptional repressor ComR	nalC	antibiotic efflux	Multidrug	40.68
MAG14_13505	MAG14_24	11529	12287	-	759	237	34	2.90144	2.0689	0.713059	2%2C3-dihydro-2%2C3-dihydroxybenzoate dehydrogenase	inhA	antibiotic target alteration	Isoniazid	28.57
MAG14_13640	MAG14_24	47648	49843	+	2196	757	189	3.2031	3.97495	1.24097	Catalase-peroxidase	katG	antibiotic target alteration	Isoniazid	66.48
MAG14_14325	MAG14_27	11259	11660	+	402	113	18	2.61192	2.06799	0.791752	HTH-type transcriptional regulator CueR	soxR	antibiotic target alteration; antibiotic efflux	Multidrug	28.23
MAG14_14640	MAG14_28	13987	14856	+	870	448	639	4.78482	33.9222	7.08954	Right origin-binding protein	soxS	antibiotic target alteration; antibiotic efflux; reduced permeability to antibiotic	Multidrug	55.77
MAG14_14775	MAG14_28	42847	44436	-	1590	868	1181	5.07258	34.3048	6.76278	Peptide chain release factor RF3	fusA	antibiotic target alteration	Fusidic acid	29.94
MAG14_15220	MAG14_30	11841	12596	-	756	277	13	3.40459	0.794188	0.23327	3-oxoacyl-[acyl-carrier-protein] reductase FabG	fabI	antibiotic target alteration	Disinfecting agents	26.92
MAG14_15460	MAG14_31	4985	6880	+	1896	910	813	4.45974	19.8041	4.44063	DNA topoisomerase 4 subunit B	gyrB	antibiotic target alteration	Fluoroquinolone	38.73
MAG14_15545	MAG14_31	26432	27349	+	918	413	40	4.18036	2.01242	0.481399	HTH-type transcriptional activator RhaS	soxS	antibiotic target alteration; antibiotic efflux; reduced permeability to antibiotic	Multidrug	28.3
MAG14_15550	MAG14_31	27357	28385	-	1029	445	13	4.01838	0.583485	0.145204	Alcohol dehydrogenase	mexS	antibiotic efflux	Multidrug	26.13
MAG14_15790	MAG14_32	22800	23369	+	570	202	12	3.29294	0.972318	0.295274	hypothetical protein	nalC	antibiotic efflux	Multidrug	32.85
MAG14_15945	MAG14_32	54209	54928	-	720	259	71	3.34252	4.55436	1.36255	Transcriptional regulatory protein WalR	basR	antibiotic target alteration; antibiotic efflux	Peptide	36.16
MAG14_15970	MAG14_33	302	2206	-	1905	582	863	2.8388	20.9227	7.37026	ABC transporter ATP-binding protein uup	eatAv	antibiotic target protection	Pleuromutilin	25.52
MAG14_16145	MAG14_33	46080	47753	-	1674	503	15115	2.79202	417.018	149.36	30S ribosomal protein S1	rpsA	antibiotic target alteration	Pyrazinamide	45.4
MAG14_16205	MAG14_34	5937	6854	+	918	360	11	3.6439	0.553416	0.151875	PCP degradation transcriptional activation protein	mexT	antibiotic efflux	Multidrug	27.78
MAG14_16260	MAG14_34	12208	13212	-	1005	536	63	4.95571	2.89519	0.584213	HTH-type transcriptional activator RhaS	soxS	antibiotic target alteration; antibiotic efflux; reduced permeability to antibiotic	Multidrug	26.21
MAG14_16575	MAG14_35	23065	24048	-	984	551	203	5.20311	9.52802	1.83122	Quinone oxidoreductase 1	mexS	antibiotic efflux	Multidrug	32.93
MAG14_16835	MAG14_36	29340	31754	+	2415	1354	1983	5.20965	37.9234	7.27946	DNA gyrase subunit B	gyrB	antibiotic target alteration	Fluoroquinolone	57.82
MAG14_16940	MAG14_37	6360	7886	-	1527	638	93	3.88229	2.81284	0.724532	Baeyer-Villiger monooxygenase	ethA	antibiotic target alteration	Ethionamide	53.96
MAG14_16945	MAG14_37	8199	8792	-	594	268	106	4.19233	8.24178	1.96592	HTH-type transcriptional regulator BetI	acrR	antibiotic target alteration; antibiotic efflux	Multidrug	28.57
MAG14_17790	MAG14_41	2533	3993	-	1461	497	161	3.16092	5.08953	1.61014	Cardiolipin synthase A	cls	antibiotic target alteration	Peptide	27.12
MAG14_18280	MAG14_43	22250	23758	-	1509	506	27	3.11579	0.826373	0.265221	Galactose/methyl galactoside import ATP-binding protein MglA	eatAv	antibiotic target protection	Pleuromutilin	23.26
MAG14_18315	MAG14_43	30655	31779	+	1125	346	575	2.85779	23.6057	8.26013	S-(hydroxymethyl)glutathione dehydrogenase	mexS	antibiotic efflux	Multidrug	40.7
MAG14_18375	MAG14_44	1843	2541	+	699	238	10	3.16378	0.660731	0.208842	HTH-type transcriptional dual regulator CecR	nalC	antibiotic efflux	Multidrug	39.73
MAG14_18660	MAG14_45	13275	14057	-	783	280	2	3.32279	0.11797	0.0355032	Oxidoreductase UcpA	fabI	antibiotic target alteration	Disinfecting agents	28.51
MAG14_19825	MAG14_51	17077	18876	+	1800	733	1786	3.78389	45.8259	12.1108	Elongation factor 4	EF-Tu	antibiotic target alteration	Elfamycin	25.27
MAG14_20190	MAG14_54	5870	6550	-	681	267	34	3.6431	2.30586	0.63294	Transcriptional regulatory protein CpxR	basR	antibiotic target alteration; antibiotic efflux	Peptide	39.04
MAG14_20405	MAG14_55	12469	13710	+	1242	370	2227	2.76813	82.8134	29.9167	3-oxoacyl-[acyl-carrier-protein] synthase 2	kasA	antibiotic target alteration	Isoniazid	42.3
MAG14_20505	MAG14_55	29814	31118	+	1305	380	581	2.7057	20.5621	7.59955	NADH dehydrogenase	ndh	antibiotic target alteration	Isoniazid	27.91
MAG14_20545	MAG14_56	1638	2045	-	408	38	0	0.865426	0	0	HTH-type transcriptional regulator CueR	soxR	antibiotic target alteration; antibiotic efflux	Multidrug	28.57
MAG14_20850	MAG14_58	22317	26345	-	4029	2264	10930	5.22139	125.292	23.996	DNA-directed RNA polymerase subunit beta	rpoB	antibiotic target alteration; antibiotic target replacement	Rifampicin	57.05
MAG14_20900	MAG14_59	1659	2273	-	615	139	17	2.10013	1.27666	0.607896	hypothetical protein	mexZ	antibiotic efflux	Multidrug	35.71
MAG14_20995	MAG14_59	18220	19869	-	1650	511	26	2.87769	0.727765	0.252899	Peptidoglycan D%2CD-transpeptidase FtsI	Penicillin-binding protein	antibiotic target alteration	β-lactam	42.67
MAG14_21035	MAG14_59	26374	27243	-	870	252	111	2.69146	5.89258	2.18936	HTH-type transcriptional activator RhaS	soxS	antibiotic target alteration; antibiotic efflux; reduced permeability to antibiotic	Multidrug	30.43
MAG14_21080	MAG14_60	6538	7404	-	867	354	246	3.79394	13.1044	3.45404	Right origin-binding protein	soxS	antibiotic target alteration; antibiotic efflux; reduced permeability to antibiotic	Multidrug	50.51
MAG14_21580	MAG14_63	23435	24871	-	1437	576	219	3.72454	7.03865	1.8898	Sensor histidine kinase QseE	phoP	antibiotic target alteration; antibiotic efflux; resistance by absence	Multidrug	27.24
MAG14_21605	MAG14_64	5275	5949	+	675	284	239	3.9095	16.3529	4.18287	HTH-type transcriptional regulator AcrR	acrR	antibiotic target alteration; antibiotic efflux	Multidrug	65.07
MAG14_21885	MAG14_66	16642	18747	+	2106	637	10	2.81053	0.219302	0.0780289	Elongation factor G	fusA	antibiotic target alteration	Fusidic acid	59.4
MAG14_21960	MAG14_67	10464	11531	+	1068	409	0	3.55843	0	0	Erythritol/L-threitol dehydrogenase	mexS	antibiotic efflux	Multidrug	30.12
MAG14_22080	MAG14_69	6972	7430	+	459	188	96	3.80585	9.65963	2.5381	HTH-type transcriptional activator RhaR	soxS	antibiotic target alteration; antibiotic efflux; reduced permeability to antibiotic	Multidrug	56.73
MAG14_22135	MAG14_69	19523	20110	-	588	148	18	2.33879	1.41383	0.604513	HTH-type transcriptional regulator BetI	acrR	antibiotic target alteration; antibiotic efflux	Multidrug	31.71
MAG14_22565	MAG14_74	2704	3579	-	876	411	18	4.35958	0.949009	0.217684	Right origin-binding protein	soxS	antibiotic target alteration; antibiotic efflux; reduced permeability to antibiotic	Multidrug	51.92
MAG14_23170	MAG14_79	14051	14437	+	387	112	26	2.68914	3.10287	1.15385	Regulatory protein SoxS	soxS	antibiotic target alteration; antibiotic efflux; reduced permeability to antibiotic	Multidrug	40.95
MAG14_23505	MAG14_84	8205	8999	-	795	191	42	2.2324	2.43997	1.09298	HTH-type transcriptional regulator NimR	soxS	antibiotic target alteration; antibiotic efflux; reduced permeability to antibiotic	Multidrug	35.48
MAG14_23560	MAG14_85	3516	3923	+	408	168	109	3.8261	12.3387	3.22487	Multiple antibiotic resistance protein MarA	soxS	antibiotic target alteration; antibiotic efflux; reduced permeability to antibiotic	Multidrug	37.76
MAG14_23865	MAG14_89	9171	9719	+	549	180	338	3.04654	28.4345	9.33339	CDP-diacylglycerol--glycerol-3-phosphate 3-phosphatidyltransferase	pgsA	antibiotic target alteration	Peptide	34.03
MAG14_24325	MAG14_99	4071	5348	+	1278	354	319	2.57383	11.5282	4.47902	3-oxoacyl-[acyl-carrier-protein] synthase 2	kasA	antibiotic target alteration	Isoniazid	37.95
MAG14_24465	MAG14_106	260	694	-	435	396	2	8.45888	0.212345	0.0251032	ISL3 family transposase ISStma11	soxR	antibiotic target alteration; antibiotic efflux	Multidrug	30.15
MAG140_00435	MAG140_1	95880	96614	+	735	49	0	0.619463	0	0	putative response regulatory protein	soxS	antibiotic target alteration; antibiotic efflux; reduced permeability to antibiotic	Multidrug	27.88
MAG140_00975	MAG140_2	65102	65680	+	579	48	0	0.770317	0	0	hypothetical protein	acrR	antibiotic target alteration; antibiotic efflux	Multidrug	26.17
MAG140_01150	MAG140_2	105778	106512	+	735	57	0	0.7206	0	0	putative ABC transporter ATP-binding protein	eatAv	antibiotic target protection	Pleuromutilin	24.32
MAG140_01295	MAG140_3	1760	2209	-	450	34	0	0.702058	0	0	hypothetical protein	mexR	antibiotic target alteration; antibiotic efflux	Multidrug	29.47
MAG140_01740	MAG140_3	109982	111031	-	1050	69	0	0.610614	0	0	D-arabitol-phosphate dehydrogenase	mexS	antibiotic efflux	Multidrug	26.49
MAG140_01820	MAG140_3	128927	130468	-	1542	129	0	0.777342	0	0	putative cardiolipin synthase YwiE	cls	antibiotic target alteration	Peptide	31.87
MAG140_01835	MAG140_3	133152	133778	-	627	45	0	0.666886	0	0	hypothetical protein	nalC	antibiotic efflux	Multidrug	32.76
MAG140_01850	MAG140_4	1238	2071	+	834	87	0	0.969304	0	0	2%2C5-dichloro-2%2C5-cyclohexadiene-1%2C4-diol dehydrogenase LinX	fabI	antibiotic target alteration	Disinfecting agents	29.28
MAG140_02420	MAG140_5	9484	10374	+	891	88	0	0.917723	0	0	Melibiose operon regulatory protein	soxS	antibiotic target alteration; antibiotic efflux; reduced permeability to antibiotic	Multidrug	31.63
MAG140_02815	MAG140_5	91534	92562	-	1029	105	3	0.948158	0.13465	0.142013	D-alanine--D-alanine ligase	ddl	antibiotic target alteration	Glycopeptide	33.14
MAG140_02880	MAG140_6	4862	6055	+	1194	219	90	1.7043	3.48129	2.04265	Elongation factor Tu	EF-Tu	antibiotic target alteration	Elfamycin	73.74
MAG140_02905	MAG140_6	11012	11872	+	861	79	0	0.852571	0	0	HTH-type transcriptional activator RhaS	soxS	antibiotic target alteration; antibiotic efflux; reduced permeability to antibiotic	Multidrug	27
MAG140_02915	MAG140_6	13737	15362	+	1626	152	0	0.86862	0	0	Regulator of RpoS	uhpT	antibiotic target alteration	Fosfomycin	26.63
MAG140_03355	MAG140_7	5393	6253	-	861	89	0	0.960492	0	0	HTH-type transcriptional activator RhaR	soxS	antibiotic target alteration; antibiotic efflux; reduced permeability to antibiotic	Multidrug	37.76
MAG140_03435	MAG140_7	22315	23172	-	858	79	0	0.855552	0	0	HTH-type transcriptional activator RhaR	soxS	antibiotic target alteration; antibiotic efflux; reduced permeability to antibiotic	Multidrug	27.88
MAG140_03440	MAG140_7	23449	24066	+	618	58	0	0.87206	0	0	Maltose O-acetyltransferase	lpxA	antibiotic target alteration	Peptide	29.63
MAG140_03595	MAG140_7	55377	56273	-	897	123	0	1.27415	0	0	HTH-type transcriptional activator RhaR	soxS	antibiotic target alteration; antibiotic efflux; reduced permeability to antibiotic	Multidrug	31.63
MAG140_04805	MAG140_11	10009	11310	+	1302	95	0	0.677984	0	0	Folylpolyglutamate synthase	folC	antibiotic target alteration	Salicylic acid	30.15
MAG140_05145	MAG140_11	63158	63781	+	624	55	0	0.819002	0	0	hypothetical protein	acrR	antibiotic target alteration; antibiotic efflux	Multidrug	31.58
MAG140_05735	MAG140_13	44773	45855	-	1083	88	0	0.755024	0	0	D-arabitol-phosphate dehydrogenase	mexS	antibiotic efflux	Multidrug	24.91
MAG140_05815	MAG140_13	66178	67773	-	1596	143	2	0.832549	0.0578761	0.0695167	HTH-type transcriptional activator RhaR	soxS	antibiotic target alteration; antibiotic efflux; reduced permeability to antibiotic	Multidrug	25.49
MAG140_06210	MAG140_15	17294	18169	-	876	88	0	0.933438	0	0	HTH-type transcriptional activator RhaS	soxS	antibiotic target alteration; antibiotic efflux; reduced permeability to antibiotic	Multidrug	25.51
MAG140_06360	MAG140_15	49513	53355	+	3843	374	4	0.90429	0.0480719	0.0531598	DNA-directed RNA polymerase subunit beta	rpoB	antibiotic target alteration; antibiotic target replacement	Rifampicin	60.79
MAG140_06415	MAG140_16	3248	3832	+	585	47	0	0.746532	0	0	hypothetical protein	nalC	antibiotic efflux	Multidrug	26.92
MAG140_06475	MAG140_16	21851	23386	-	1536	160	0	0.967911	0	0	Protein-glutamate methylesterase/protein-glutamine glutaminase	soxS	antibiotic target alteration; antibiotic efflux; reduced permeability to antibiotic	Multidrug	27.72
MAG140_06505	MAG140_16	30251	31129	-	879	82	0	0.866826	0	0	HTH-type transcriptional activator RhaR	soxS	antibiotic target alteration; antibiotic efflux; reduced permeability to antibiotic	Multidrug	33.68
MAG140_06580	MAG140_16	53190	53861	-	672	61	0	0.843465	0	0	Transcriptional regulatory protein AfsQ1	basR	antibiotic target alteration; antibiotic efflux	Peptide	37.22
MAG140_06850	MAG140_17	46985	49876	+	2892	197	0	0.632958	0	0	Peptidoglycan D%2CD-transpeptidase MrdA	Penicillin-binding protein	antibiotic target alteration	β-lactam	24.46
MAG140_07025	MAG140_18	32150	33661	+	1512	136	0	0.835784	0	0	Regulator of RpoS	soxS	antibiotic target alteration; antibiotic efflux; reduced permeability to antibiotic	Multidrug	26.53
MAG140_07105	MAG140_18	54735	56027	+	1293	132	2	0.948598	0.0714387	0.0753097	UDP-N-acetylglucosamine 1-carboxyvinyltransferase 2	murA	antibiotic target alteration	Fosfomycin	47.27
MAG140_07145	MAG140_19	5702	6796	+	1095	124	0	1.05224	0	0	Aryl-alcohol dehydrogenase	mexS	antibiotic efflux	Multidrug	37.5
MAG140_07175	MAG140_19	11706	12362	-	657	64	0	0.905152	0	0	hypothetical protein	acrR	antibiotic target alteration; antibiotic efflux	Multidrug	44.62
MAG140_07190	MAG140_19	15129	16736	-	1608	175	0	1.01125	0	0	HTH-type transcriptional activator RhaR	soxS	antibiotic target alteration; antibiotic efflux; reduced permeability to antibiotic	Multidrug	29.13
MAG140_07495	MAG140_20	34677	35258	-	582	60	0	0.957933	0	0	hypothetical protein	nalC	antibiotic efflux	Multidrug	26.51
MAG140_07640	MAG140_21	10744	11430	+	687	59	0	0.797998	0	0	Transcriptional regulatory protein WalR	phoP	antibiotic target alteration; antibiotic efflux; resistance by absence	Multidrug	35.14
MAG140_07730	MAG140_21	31009	32061	+	1053	107	0	0.944196	0	0	putative zinc-type alcohol dehydrogenase-like protein YdjJ	mexS	antibiotic efflux	Multidrug	25.23
MAG140_08450	MAG140_24	27519	28085	-	567	43	0	0.70468	0	0	Peroxyureidoacrylate/ureidoacrylate amidohydrolase RutB	pncA	antibiotic target alteration	Pyrazinamide	30.36
MAG140_08660	MAG140_25	20083	20514	-	432	32	2	0.688292	0.21382	0.310653	hypothetical protein	marR	antibiotic target alteration; antibiotic efflux	Multidrug	25.98
MAG140_09085	MAG140_27	24098	24964	-	867	67	2	0.718063	0.10654	0.148371	hypothetical protein	soxS	antibiotic target alteration; antibiotic efflux; reduced permeability to antibiotic	Multidrug	24.75
MAG140_09110	MAG140_27	28185	28607	-	423	11	0	0.241635	0	0	HTH-type transcriptional activator RhaS	soxS	antibiotic target alteration; antibiotic efflux; reduced permeability to antibiotic	Multidrug	38.61
MAG140_09395	MAG140_29	9000	9665	-	666	45	0	0.627834	0	0	Phosphate regulon transcriptional regulatory protein PhoB	phoP	antibiotic target alteration; antibiotic efflux; resistance by absence	Multidrug	32.16
MAG140_09425	MAG140_29	14784	15830	-	1047	107	0	0.949607	0	0	L-threonine 3-dehydrogenase	mexS	antibiotic efflux	Multidrug	24.91
MAG140_09690	MAG140_30	25184	25786	+	603	74	4	1.14031	0.306369	0.268673	hypothetical protein	mexZ	antibiotic efflux	Multidrug	37.25
MAG140_09720	MAG140_30	35133	37853	+	2721	279	0	0.952758	0	0	Elongation factor G%2C mitochondrial	fusA	antibiotic target alteration	Fusidic acid	40.85
MAG140_10425	MAG140_35	27802	28239	+	438	45	0	0.954652	0	0	hypothetical protein	marR	antibiotic target alteration; antibiotic efflux	Multidrug	32.93
MAG140_10555	MAG140_36	21547	22443	-	897	51	0	0.528305	0	0	Multidrug efflux system ATP-binding protein	eatAv	antibiotic target protection	Pleuromutilin	25.77
MAG140_11200	MAG140_40	21611	22150	+	540	31	0	0.533427	0	0	CDP-diacylglycerol--glycerol-3-phosphate 3-phosphatidyltransferase	pgsA	antibiotic target alteration	Peptide	41.67
MAG140_11285	MAG140_41	5615	6526	-	912	75	4	0.76414	0.202566	0.26509	Right origin-binding protein	soxS	antibiotic target alteration; antibiotic efflux; reduced permeability to antibiotic	Multidrug	33.67
MAG140_11345	MAG140_41	19673	20440	+	768	44	0	0.532351	0	0	3-alpha-hydroxycholanate dehydrogenase (NADP(+))	fabI	antibiotic target alteration	Disinfecting agents	24.9
MAG140_11380	MAG140_42	752	2002	-	1251	95	6	0.705623	0.221511	0.313923	UDP-N-acetylglucosamine 1-carboxyvinyltransferase 1	murA	antibiotic target alteration	Fosfomycin	43.2
MAG140_11400	MAG140_42	5652	7376	-	1725	139	0	0.748742	0	0	Stage V sporulation protein D	Penicillin-binding protein	antibiotic target alteration	β-lactam	26.45
MAG140_11405	MAG140_42	7501	9618	-	2118	170	0	0.745813	0	0	Stage V sporulation protein D	Penicillin-binding protein	antibiotic target alteration	β-lactam	25.42
MAG140_12110	MAG140_47	7827	8462	+	636	59	0	0.861989	0	0	Nucleoid occlusion factor SlmA	nalC	antibiotic efflux	Multidrug	38.1
MAG140_12475	MAG140_50	959	3055	+	2097	146	0	0.646936	0	0	Polyribonucleotide nucleotidyltransferase	rpsA	antibiotic target alteration	Pyrazinamide	29.6
MAG140_13580	MAG140_59	1261	2283	+	1023	95	0	0.862889	0	0	putative zinc-type alcohol dehydrogenase-like protein YjmD	mexS	antibiotic efflux	Multidrug	25.76
MAG140_14055	MAG140_63	11253	12128	+	876	73	0	0.774329	0	0	HTH-type transcriptional activator RhaR	soxS	antibiotic target alteration; antibiotic efflux; reduced permeability to antibiotic	Multidrug	34.34
MAG140_14940	MAG140_72	14203	15090	-	888	64	4	0.66969	0.208041	0.310653	HTH-type transcriptional activator RhaS	soxS	antibiotic target alteration; antibiotic efflux; reduced permeability to antibiotic	Multidrug	34.91
MAG140_15225	MAG140_75	28	921	+	894	56	0	0.582046	0	0	HTH-type transcriptional activator RhaS	soxS	antibiotic target alteration; antibiotic efflux; reduced permeability to antibiotic	Multidrug	26
MAG140_15270	MAG140_75	9769	10440	+	672	39	0	0.539265	0	0	Heme response regulator HssR	basR	antibiotic target alteration; antibiotic efflux	Peptide	33.49
MAG140_15445	MAG140_77	12311	13357	-	1047	54	0	0.479241	0	0	putative zinc-type alcohol dehydrogenase-like protein YdjJ	mexS	antibiotic efflux	Multidrug	26.43
MAG140_15515	MAG140_78	11314	12078	+	765	79	0	0.959561	0	0	Cyclopentanol dehydrogenase	inhA	antibiotic target alteration	Isoniazid	25.25
MAG140_15545	MAG140_78	17474	18580	+	1107	99	0	0.830987	0	0	Sorbitol dehydrogenase	mexS	antibiotic efflux	Multidrug	25.09
MAG140_15550	MAG140_79	143	2257	+	2115	160	0	0.702937	0	0	Beta-lactam-inducible penicillin-binding protein	Penicillin-binding protein	antibiotic target alteration	β-lactam	27.57
MAG140_15635	MAG140_79	17622	18485	-	864	60	0	0.645274	0	0	HTH-type transcriptional activator RhaS	soxS	antibiotic target alteration; antibiotic efflux; reduced permeability to antibiotic	Multidrug	25.25
MAG140_15905	MAG140_83	3496	5406	+	1911	129	0	0.627243	0	0	Selenocysteine-specific elongation factor	EF-Tu	antibiotic target alteration	Elfamycin	33.68
MAG140_16215	MAG140_86	6649	7368	-	720	54	0	0.696896	0	0	putative response regulatory protein	soxS	antibiotic target alteration; antibiotic efflux; reduced permeability to antibiotic	Multidrug	26
MAG140_17140	MAG140_99	2535	3164	-	630	31	0	0.457223	0	0	hypothetical protein	mexZ	antibiotic efflux	Multidrug	32.14
MAG140_17185	MAG140_100	1884	2735	-	852	70	0	0.763423	0	0	HTH-type transcriptional activator RhaS	soxS	antibiotic target alteration; antibiotic efflux; reduced permeability to antibiotic	Multidrug	42.86
MAG140_17525	MAG140_106	332	1246	-	915	103	0	1.04598	0	0	HTH-type transcriptional activator RhaS	soxS	antibiotic target alteration; antibiotic efflux; reduced permeability to antibiotic	Multidrug	25.51
MAG140_17600	MAG140_107	3508	6447	+	2940	180	0	0.568895	0	0	Translation initiation factor IF-2	EF-Tu	antibiotic target alteration	Elfamycin	31.47
MAG140_17640	MAG140_108	3253	4086	-	834	71	4	0.791041	0.221511	0.280025	HTH-type transcriptional activator RhaS	soxS	antibiotic target alteration; antibiotic efflux; reduced permeability to antibiotic	Multidrug	35.56
MAG140_17880	MAG140_113	34	1668	+	1635	105	0	0.596731	0	0	Beta-lactam-inducible penicillin-binding protein	Penicillin-binding protein	antibiotic target alteration	β-lactam	25.19
MAG140_18275	MAG140_120	4327	6255	+	1929	182	12	0.87669	0.28731	0.327722	DNA gyrase subunit B	gyrB	antibiotic target alteration	Fluoroquinolone	53.82
MAG140_18280	MAG140_120	6345	8849	+	2505	259	11	0.960724	0.202809	0.2111	DNA gyrase subunit A	gyrA	antibiotic target alteration	Fluoroquinolone	58.53
MAG140_18335	MAG140_121	8128	9222	+	1095	66	6	0.560063	0.253069	0.451858	30S ribosomal protein S1	rpsA	antibiotic target alteration	Pyrazinamide	37.46
MAG140_19320	MAG140_151	10	648	-	639	39	0	0.567114	0	0	hypothetical protein	acrR	antibiotic target alteration; antibiotic efflux	Multidrug	24.59
MAG140_19430	MAG140_157	1196	3118	-	1923	138	0	0.666817	0	0	DNA gyrase subunit B	gyrB	antibiotic target alteration	Fluoroquinolone	49.85
MAG140_19810	MAG140_172	488	2023	+	1536	97	0	0.586796	0	0	Major cardiolipin synthase ClsA	cls	antibiotic target alteration	Peptide	31.42
MAG140_19910	MAG140_177	303	1301	+	999	98	0	0.911522	0	0	hypothetical protein	soxS	antibiotic target alteration; antibiotic efflux; reduced permeability to antibiotic	Multidrug	38.1
MAG141_00025	MAG141_1	5995	6579	-	585	34	0	0.540045	0	0	hypothetical protein	acrR	antibiotic target alteration; antibiotic efflux	Multidrug	38.71
MAG141_00170	MAG141_2	8172	9149	+	978	44	0	0.418043	0	0	L-threonine 3-dehydrogenase	mexS	antibiotic efflux	Multidrug	27.6
MAG141_00955	MAG141_13	7792	8280	+	489	25	0	0.475048	0	0	hypothetical protein	marR	antibiotic target alteration; antibiotic efflux	Multidrug	37.61
MAG141_00970	MAG141_13	11461	12027	-	567	19	0	0.31137	0	0	Nicotinamidase/pyrazinamidase	pncA	antibiotic target alteration	Pyrazinamide	57.38
MAG141_01070	MAG141_15	10842	11915	-	1074	48	0	0.415283	0	0	Galactitol 1-phosphate 5-dehydrogenase	mexS	antibiotic efflux	Multidrug	26.38
MAG141_01455	MAG141_21	10619	11182	-	564	10	0	0.164751	0	0	hypothetical protein	tetR	antibiotic target alteration; antibiotic efflux	Tetracycline	28.37
MAG141_01770	MAG141_27	6542	7099	-	558	16	2	0.266436	0.165538	0.621305	Tetracycline repressor protein class H	tetR	antibiotic target alteration; antibiotic efflux	Tetracycline	28.57
MAG141_02180	MAG141_35	6703	7644	-	942	30	0	0.295922	0	0	Inactive dihydropteroate synthase 2	folP	antibiotic target alteration	Sulfonamide	35.55
MAG141_02605	MAG141_43	3512	4522	+	1011	64	0	0.588214	0	0	Putative NADP-dependent oxidoreductase YfmJ	mexS	antibiotic efflux	Multidrug	27.16
MAG141_02935	MAG141_50	2292	2897	-	606	56	0	0.858662	0	0	hypothetical protein	acrR	antibiotic target alteration; antibiotic efflux	Multidrug	30.53
MAG141_03370	MAG141_59	2287	2754	-	468	25	0	0.496365	0	0	hypothetical protein	mexR	antibiotic target alteration; antibiotic efflux	Multidrug	29.84
MAG141_03430	MAG141_60	7171	7842	+	672	42	2	0.580747	0.137456	0.236688	hypothetical protein	mexZ	antibiotic efflux	Multidrug	34.83
MAG141_03985	MAG141_73	1273	2085	-	813	64	10	0.731469	0.568082	0.776632	Thymidylate synthase	thyA	antibiotic target alteration	Salicylic acid	66.67
MAG141_04145	MAG141_77	3642	4415	-	774	37	0	0.444189	0	0	Enoyl-[acyl-carrier-protein] reductase [NADH]	inhA	antibiotic target alteration	Isoniazid	47.37
MAG141_04560	MAG141_88	1911	3779	-	1869	117	9	0.581679	0.2224	0.382342	GTP-binding protein TypA/BipA	EF-Tu	antibiotic target alteration	Elfamycin	30.9
MAG141_04965	MAG141_98	5027	7582	-	2556	124	0	0.450783	0	0	Chromosome partition protein Smc	lmrA	antibiotic target alteration; antibiotic efflux	Multidrug	28.45
MAG141_05775	MAG141_119	4538	5746	-	1209	55	0	0.422711	0	0	putative cardiolipin synthase YwiE	cls	antibiotic target alteration	Peptide	28.37
MAG141_06430	MAG141_140	1804	2487	-	684	38	0	0.516219	0	0	hypothetical protein	nalC	antibiotic efflux	Multidrug	29.25
MAG141_06455	MAG141_141	744	2180	-	1437	85	0	0.549628	0	0	Nitric oxide reductase FlRd-NAD(+) reductase	ndh	antibiotic target alteration	Isoniazid	61.22
MAG141_06865	MAG141_153	4314	5108	+	795	27	0	0.315576	0	0	Thymidylate synthase	thyA	antibiotic target alteration	Salicylic acid	67.05
MAG141_07310	MAG141_170	3064	3618	+	555	19	0	0.318103	0	0	Tetracycline repressor protein class A from transposon 1721	tetR	antibiotic target alteration; antibiotic efflux	Tetracycline	32.89
MAG141_07945	MAG141_192	4713	5396	+	684	34	0	0.46188	0	0	Transcriptional regulatory protein CseB	basR	antibiotic target alteration; antibiotic efflux	Peptide	41.28
MAG141_09665	MAG141_261	1957	3051	-	1095	51	0	0.432776	0	0	S-(hydroxymethyl)mycothiol dehydrogenase	mexS	antibiotic efflux	Multidrug	26.64
MAG141_09970	MAG141_275	2900	3862	-	963	44	0	0.424554	0	0	Crotonyl-CoA reductase	mexS	antibiotic efflux	Multidrug	28.5
MAG141_10025	MAG141_277	2696	3988	+	1293	62	0	0.445554	0	0	Bifunctional enzyme CysN/CysC	EF-Tu	antibiotic target alteration	Elfamycin	28.57
MAG141_10940	MAG141_319	2491	4173	+	1683	71	0	0.391995	0	0	UDP-N-acetylglucosamine 1-carboxyvinyltransferase	murA	antibiotic target alteration	Fosfomycin	30.16
MAG141_11155	MAG141_330	3526	4083	-	558	14	0	0.233131	0	0	Protein-glutamate methylesterase/protein-glutamine glutaminase	liaR	antibiotic target alteration; antibiotic efflux	Peptide	39.33
MAG141_11520	MAG141_348	280	1311	-	1032	56	4	0.504214	0.179012	0.355032	Demethylphylloquinone reductase NdbB	ndh	antibiotic target alteration	Isoniazid	27.91
MAG141_11640	MAG141_354	1849	2973	+	1125	50	2	0.412975	0.0821068	0.198818	D-alanine--D-alanine ligase	ddl	antibiotic target alteration	Glycopeptide	40.44
MAG141_11875	MAG141_367	1352	2596	+	1245	63	4	0.470195	0.148386	0.315584	hypothetical protein	liaS	antibiotic target alteration; antibiotic efflux	Peptide	25.16
MAG141_12085	MAG141_377	1911	2474	-	564	33	2	0.543678	0.163777	0.301239	hypothetical protein	acrR	antibiotic target alteration; antibiotic efflux	Multidrug	39.34
MAG141_13005	MAG141_426	151	735	-	585	32	1	0.508277	0.0789489	0.155326	hypothetical protein	nalC	antibiotic efflux	Multidrug	35.48
MAG141_13410	MAG141_449	359	2059	+	1701	85	23	0.464324	0.62449	1.34494	Coenzyme A disulfide reductase	ndh	antibiotic target alteration	Isoniazid	26.45
MAG141_14050	MAG141_488	952	1572	-	621	27	0	0.403998	0	0	hypothetical protein	acrR	antibiotic target alteration; antibiotic efflux	Multidrug	42.03
MAG141_14670	MAG141_524	918	2891	-	1974	71	0	0.334209	0	0	hypothetical protein	liaS	antibiotic target alteration; antibiotic efflux	Peptide	28.22
MAG141_14820	MAG141_534	138	2213	-	2076	135	4	0.604245	0.0889886	0.147272	DNA gyrase subunit B	gyrB	antibiotic target alteration	Fluoroquinolone	43.13
MAG141_16100	MAG141_626	516	1004	-	489	15	0	0.285029	0	0	hypothetical protein	marR	antibiotic target alteration; antibiotic efflux	Multidrug	30.83
MAG141_16300	MAG141_641	4	2382	-	2379	132	27	0.515568	0.524169	1.01668	DNA-directed RNA polymerase subunit beta	rpoB	antibiotic target alteration; antibiotic target replacement	Rifampicin	76.17
MAG142_00040	MAG142_1	7363	9669	-	2307	230	30	0.926375	0.600586	0.648319	Biosynthetic peptidoglycan transglycosylase	Penicillin-binding protein	antibiotic target alteration	β-lactam	28.43
MAG142_00515	MAG142_2	29162	29557	+	396	45	2	1.0559	0.233258	0.220909	HTH-type transcriptional regulator AdhR	soxR	antibiotic target alteration; antibiotic efflux	Multidrug	28.85
MAG142_01100	MAG142_3	75018	77711	+	2694	360	175	1.24169	3.00015	2.41619	Translation initiation factor IF-2	EF-Tu	antibiotic target alteration	Elfamycin	33.33
MAG142_02410	MAG142_7	51160	53982	-	2823	415	55	1.36598	0.899816	0.658733	Peptidoglycan D%2CD-transpeptidase MrdA	Penicillin-binding protein	antibiotic target alteration	β-lactam	26.56
MAG142_02425	MAG142_7	56330	57334	-	1005	77	20	0.71192	0.919106	1.29102	hypothetical protein	embR	antibiotic target alteration	Ethambutol	32.84
MAG142_02805	MAG142_9	3697	4656	+	960	119	24	1.15181	1.15463	1.00244	D-alanine--D-alanine ligase B	ddl	antibiotic target alteration	Glycopeptide	30.41
MAG142_03180	MAG142_10	33979	36027	+	2049	188	36	0.852555	0.811451	0.951787	Peptidoglycan D%2CD-transpeptidase MrdA	Penicillin-binding protein	antibiotic target alteration	β-lactam	22.48
MAG142_03395	MAG142_11	27674	29740	-	2067	319	301	1.43403	6.72555	4.68998	Elongation factor G	fusA	antibiotic target alteration	Fusidic acid	34.9
MAG142_04325	MAG142_15	41898	42629	-	732	66	0	0.837798	0	0	Alkaline phosphatase synthesis transcriptional regulatory protein SphR	phoP	antibiotic target alteration; antibiotic efflux; resistance by absence	Multidrug	30.67
MAG142_05525	MAG142_24	498	1634	-	1137	86	32	0.702821	1.29984	1.84947	UDP-N-acetylglucosamine--N-acetylmuramyl-(pentapeptide) pyrophosphoryl-undecaprenol N-acetylglucosamine transferase	murG	antibiotic target alteration	Glycopeptide	24.47
MAG142_05550	MAG142_24	7502	9403	-	1902	150	10	0.732803	0.242824	0.331363	Stage V sporulation protein D	Penicillin-binding protein	antibiotic target alteration	β-lactam	27.48
MAG142_05865	MAG142_27	2256	4361	-	2106	1057	1109	4.66362	24.3206	5.21497	Elongation factor G	fusA	antibiotic target alteration	Fusidic acid	58.85
MAG142_05875	MAG142_27	4901	5272	-	372	137	175	3.42203	21.7269	6.34911	30S ribosomal protein S12	rpsL	antibiotic target alteration	Aminoglycoside	74.8
MAG142_05900	MAG142_27	13650	17150	-	3501	948	546	2.51607	7.20282	2.86272	DNA-directed RNA polymerase subunit beta	rpoB	antibiotic target alteration; antibiotic target replacement	Rifampicin	56.7
MAG142_06255	MAG142_31	4909	6192	-	1284	124	39	0.897353	1.40282	1.56328	UDP-N-acetylglucosamine 1-carboxyvinyltransferase 1	murA	antibiotic target alteration	Fosfomycin	51.07
MAG143_02215	MAG143_9	7635	9176	+	1542	950	81	5.72461	2.42607	0.423796	putative cardiolipin synthase YwiE	cls	antibiotic target alteration	Peptide	30.12
MAG143_02760	MAG143_13	1896	2477	-	582	389	72	6.2106	5.71362	0.919979	hypothetical protein	nalC	antibiotic efflux	Multidrug	22.28
MAG143_02835	MAG143_13	16669	17952	-	1284	1283	153	9.28471	5.50336	0.592734	UDP-N-acetylglucosamine 1-carboxyvinyltransferase 2	murA	antibiotic target alteration	Fosfomycin	46.06
MAG143_02865	MAG143_13	25313	26302	-	990	626	17	5.87551	0.793077	0.13498	HTH-type transcriptional activator RhaS	soxS	antibiotic target alteration; antibiotic efflux; reduced permeability to antibiotic	Multidrug	27
MAG143_03055	MAG143_15	6409	7647	-	1239	1051	14	7.88203	0.521865	0.0662095	3-oxoacyl-[acyl-carrier-protein] synthase 2	kasA	antibiotic target alteration	Isoniazid	36.43
MAG143_03780	MAG143_21	12789	15272	+	2484	1727	149	6.46022	2.77036	0.428834	Stage V sporulation protein D	Penicillin-binding protein	antibiotic target alteration	β-lactam	23.55
MAG143_04315	MAG143_26	15570	17381	-	1812	2222	127	11.3944	3.23703	0.284089	Elongation factor 4	EF-Tu	antibiotic target alteration	Elfamycin	30.04
MAG143_04475	MAG143_28	12774	13280	+	507	266	16	4.87506	1.45752	0.298974	hypothetical protein	mexR	antibiotic target alteration; antibiotic efflux	Multidrug	29.81
MAG143_04630	MAG143_30	9863	10885	-	1023	582	327	5.28633	14.763	2.79267	putative zinc-type alcohol dehydrogenase-like protein YjmD	mexS	antibiotic efflux	Multidrug	27.98
MAG143_04700	MAG143_31	4054	5943	-	1890	1249	2	6.14055	0.0488731	0.00795908	Stage V sporulation protein D	Penicillin-binding protein	antibiotic target alteration	β-lactam	27.6
MAG143_04710	MAG143_31	7336	8640	+	1305	781	6	5.56093	0.212345	0.0381852	UDP-N-acetylglucosamine 1-carboxyvinyltransferase 1	murA	antibiotic target alteration	Fosfomycin	37.98
MAG143_05035	MAG143_36	156	1979	-	1824	2584	493	13.1636	12.4831	0.948308	GTP-binding protein TypA/BipA	EF-Tu	antibiotic target alteration	Elfamycin	31.15
MAG143_05315	MAG143_39	14170	15261	-	1092	1016	99	8.64525	4.18711	0.484325	D-alanine--D-alanine ligase	ddl	antibiotic target alteration	Glycopeptide	39.5
MAG143_05475	MAG143_42	6016	6618	+	603	430	30	6.6261	2.29777	0.346775	hypothetical protein	nalC	antibiotic efflux	Multidrug	40.35
MAG143_05775	MAG143_47	8652	9497	+	846	405	26	4.44827	1.4194	0.31909	hypothetical protein	soxR	antibiotic target alteration; antibiotic efflux	Multidrug	29.57
MAG143_06015	MAG143_51	7012	9594	-	2583	4740	346	17.0514	6.18662	0.362821	DNA gyrase subunit A	gyrA	antibiotic target alteration	Fluoroquinolone	51.31
MAG143_06020	MAG143_51	9755	11749	-	1995	3663	288	17.0609	6.66732	0.390797	DNA gyrase subunit B	gyrB	antibiotic target alteration	Fluoroquinolone	58.23
MAG143_06075	MAG143_52	7327	8007	+	681	317	58	4.32533	3.93353	0.909419	hypothetical protein	acrR	antibiotic target alteration; antibiotic efflux	Multidrug	22.61
MAG143_06415	MAG143_58	6857	7714	-	858	756	2	8.18731	0.107658	0.0131493	HTH-type transcriptional activator RhaS	soxS	antibiotic target alteration; antibiotic efflux; reduced permeability to antibiotic	Multidrug	28
MAG143_06595	MAG143_61	6166	8766	-	2601	1647	95	5.88383	1.68688	0.286698	Elongation factor G%2C mitochondrial	fusA	antibiotic target alteration	Fusidic acid	25.75
MAG143_06825	MAG143_66	9705	10553	-	849	199	0	2.17797	0	0	HTH-type transcriptional activator RhaS	soxS	antibiotic target alteration; antibiotic efflux; reduced permeability to antibiotic	Multidrug	27
MAG143_07260	MAG143_76	45	1019	+	975	830	8	7.91007	0.378955	0.0479079	Aerobic respiration control sensor protein ArcB	basR	antibiotic target alteration; antibiotic efflux	Peptide	25.83
MAG143_08485	MAG143_109	3619	4437	+	819	561	49	6.36481	2.76321	0.434139	HTH-type transcriptional activator RhaR	soxS	antibiotic target alteration; antibiotic efflux; reduced permeability to antibiotic	Multidrug	35.29
MAG143_08660	MAG143_115	1404	3548	-	2145	3099	415	13.4246	8.93558	0.665613	Polyribonucleotide nucleotidyltransferase	rpsA	antibiotic target alteration	Pyrazinamide	45.61
MAG143_08805	MAG143_122	1118	3421	-	2304	1390	135	5.60582	2.70616	0.482741	Peptidoglycan D%2CD-transpeptidase MrdA	Penicillin-binding protein	antibiotic target alteration	β-lactam	25.99
MAG143_08970	MAG143_129	3025	4224	+	1200	564	6	4.36722	0.230925	0.0528771	HTH-type transcriptional activator RhaR	soxS	antibiotic target alteration; antibiotic efflux; reduced permeability to antibiotic	Multidrug	26
MAG143_09475	MAG143_149	109	669	+	561	327	14	5.41616	1.15257	0.212802	HTH-type transcriptional activator RhaR	soxS	antibiotic target alteration; antibiotic efflux; reduced permeability to antibiotic	Multidrug	27.18
MAG143_09545	MAG143_152	1888	3879	-	1992	2409	105	11.2371	2.43446	0.216644	DNA gyrase subunit B	gyrB	antibiotic target alteration	Fluoroquinolone	33.99
MAG143_09820	MAG143_165	2993	3811	-	819	418	11	4.74241	0.620313	0.130801	HTH-type transcriptional activator RhaR	soxS	antibiotic target alteration; antibiotic efflux; reduced permeability to antibiotic	Multidrug	38
MAG144_01260	MAG144_3	10899	12701	+	1803	393	24	2.02537	0.614777	0.303539	GTP-binding protein TypA/BipA	EF-Tu	antibiotic target alteration	Elfamycin	32.13
MAG144_02125	MAG144_5	36935	38125	+	1191	291	224	2.27032	8.68637	3.82605	Elongation factor Tu	EF-Tu	antibiotic target alteration	Elfamycin	69.37
MAG144_02160	MAG144_5	41370	45182	+	3813	943	2	2.29801	0.0242251	0.0105418	DNA-directed RNA polymerase subunit beta	rpoB	antibiotic target alteration; antibiotic target replacement	Rifampicin	52.29
MAG144_02215	MAG144_5	58641	59327	-	687	161	2	2.17759	0.134454	0.0617446	Sensory transduction protein regX3	phoP	antibiotic target alteration; antibiotic efflux; resistance by absence	Multidrug	31.56
MAG144_02280	MAG144_5	74891	76672	-	1782	381	10	1.98666	0.259176	0.130458	Elongation factor 4	EF-Tu	antibiotic target alteration	Elfamycin	26.32
MAG144_02310	MAG144_6	5653	7527	-	1875	464	0	2.29945	0	0	hypothetical protein	liaS	antibiotic target alteration; antibiotic efflux	Peptide	23.03
MAG144_03245	MAG144_9	20110	20658	-	549	91	0	1.5402	0	0	50S ribosomal protein L6	fusE	antibiotic target alteration	Fusidic acid	43.09
MAG144_03320	MAG144_9	26913	27497	-	585	168	4	2.66846	0.315796	0.118344	50S ribosomal protein L3	rplC	antibiotic target alteration	Pleuromutilin	50.77
MAG144_03330	MAG144_9	27973	30066	-	2094	834	35	3.7008	0.771957	0.208592	Elongation factor G 2	fusA	antibiotic target alteration	Fusidic acid	53.31
MAG144_04540	MAG144_14	32102	34837	+	2736	644	6	2.18714	0.101283	0.0463085	DNA gyrase subunit A	gyrA	antibiotic target alteration	Fluoroquinolone	29.65
MAG144_04755	MAG144_15	34624	35793	-	1170	209	0	1.65984	0	0	Formate-dependent phosphoribosylglycinamide formyltransferase	ddl	antibiotic target alteration	Glycopeptide	28.97
MAG144_04810	MAG144_15	46770	48389	-	1620	321	2	1.84118	0.0570186	0.0309685	putative ABC transporter ATP-binding protein YbiT	eatAv	antibiotic target protection	Pleuromutilin	22.38
MAG144_05100	MAG144_17	16615	18588	-	1974	473	18	2.22649	0.421141	0.18915	DNA gyrase subunit B	gyrB	antibiotic target alteration	Fluoroquinolone	53.48
MAG144_05175	MAG144_17	33779	35950	-	2172	455	6	1.94652	0.127583	0.0655443	Peptidoglycan D%2CD-transpeptidase FtsI	Penicillin-binding protein	antibiotic target alteration	β-lactam	24.88
MAG144_05285	MAG144_18	5136	7070	+	1935	442	0	2.1225	0	0	DNA gyrase subunit B	gyrB	antibiotic target alteration	Fluoroquinolone	32.04
MAG144_07395	MAG144_29	26922	29633	+	2712	575	14	1.97008	0.238419	0.121019	DNA gyrase subunit A	gyrA	antibiotic target alteration	Fluoroquinolone	51.03
MAG144_07875	MAG144_32	29532	31100	+	1569	303	0	1.79443	0	0	Peptide chain release factor 3	fusA	antibiotic target alteration	Fusidic acid	28.87
MAG144_09060	MAG144_44	387	1811	-	1425	355	2	2.31484	0.0648212	0.0280025	Major cardiolipin synthase ClsA	cls	antibiotic target alteration	Peptide	31.94
MAG144_09770	MAG144_52	8518	11451	-	2934	714	12	2.26123	0.188896	0.0835369	Translation initiation factor IF-2	fusA	antibiotic target alteration	Fusidic acid	29.77
MAG144_09880	MAG144_53	13746	15056	+	1311	245	2	1.73648	0.0704578	0.040575	putative cardiolipin synthase YwiE	cls	antibiotic target alteration	Peptide	34.38
MAG144_10495	MAG144_65	344	1204	-	861	215	4	2.32029	0.214565	0.0924734	Enoyl-[acyl-carrier-protein] reductase [NADH] FabI	fabI	antibiotic target alteration	Disinfecting agents	27.44
MAG145_00115	MAG145_1	28416	30974	+	2559	388	0	1.40886	0	0	Protein-glutamate methylesterase/protein-glutamine glutaminase	basR	antibiotic target alteration; antibiotic efflux	Peptide	30
MAG145_01280	MAG145_2	66385	67482	-	1098	140	4	1.18477	0.168252	0.142013	30S ribosomal protein S1	rpsA	antibiotic target alteration	Pyrazinamide	36.34
MAG145_01350	MAG145_2	81029	82564	-	1536	295	0	1.78459	0	0	Cardiolipin synthase	cls	antibiotic target alteration	Peptide	30.7
MAG145_01395	MAG145_2	90949	93903	-	2955	462	4	1.45275	0.0625179	0.0430341	Translation initiation factor IF-2	EF-Tu	antibiotic target alteration	Elfamycin	33.33
MAG145_01480	MAG145_2	108759	111470	-	2712	482	0	1.65144	0	0	Elongation factor G%2C mitochondrial	fusA	antibiotic target alteration	Fusidic acid	26.97
MAG145_02190	MAG145_4	19350	20561	+	1212	211	0	1.61766	0	0	HTH-type transcriptional activator RhaR	soxS	antibiotic target alteration; antibiotic efflux; reduced permeability to antibiotic	Multidrug	31.37
MAG145_02195	MAG145_4	20594	21553	-	960	137	0	1.32604	0	0	HTH-type transcriptional activator RhaR	soxS	antibiotic target alteration; antibiotic efflux; reduced permeability to antibiotic	Multidrug	30.69
MAG145_02210	MAG145_4	24428	25903	-	1476	219	0	1.37868	0	0	Regulator of RpoS	soxS	antibiotic target alteration; antibiotic efflux; reduced permeability to antibiotic	Multidrug	24.24
MAG145_02265	MAG145_4	43397	45208	-	1812	303	0	1.55379	0	0	Elongation factor 4	EF-Tu	antibiotic target alteration	Elfamycin	30.97
MAG145_02330	MAG145_4	59686	60537	+	852	126	0	1.37416	0	0	HTH-type transcriptional activator RhaS	soxS	antibiotic target alteration; antibiotic efflux; reduced permeability to antibiotic	Multidrug	32.04
MAG145_03365	MAG145_6	76949	77833	-	885	136	0	1.42792	0	0	HTH-type transcriptional activator RhaS	soxS	antibiotic target alteration; antibiotic efflux; reduced permeability to antibiotic	Multidrug	25.77
MAG145_03655	MAG145_7	41033	43129	+	2097	349	2	1.54644	0.0440487	0.0284839	Stage V sporulation protein D	Penicillin-binding protein	antibiotic target alteration	β-lactam	24.72
MAG145_03660	MAG145_7	43192	44907	+	1716	353	0	1.91146	0	0	Stage V sporulation protein D	Penicillin-binding protein	antibiotic target alteration	β-lactam	28.47
MAG145_03770	MAG145_7	64817	66406	+	1590	267	0	1.56035	0	0	Peptide chain release factor 3	fusA	antibiotic target alteration	Fusidic acid	30.29
MAG145_04055	MAG145_8	37265	38059	-	795	111	0	1.29737	0	0	HTH-type transcriptional activator RhaS	soxS	antibiotic target alteration; antibiotic efflux; reduced permeability to antibiotic	Multidrug	31.78
MAG145_04075	MAG145_8	42594	43448	+	855	131	0	1.42368	0	0	HTH-type transcriptional activator RhaR	soxS	antibiotic target alteration; antibiotic efflux; reduced permeability to antibiotic	Multidrug	32.65
MAG145_04165	MAG145_8	65298	65726	+	429	72	0	1.55949	0	0	Organic hydroperoxide resistance transcriptional regulator	mexR	antibiotic target alteration; antibiotic efflux	Multidrug	28.16
MAG145_04820	MAG145_10	43518	44201	+	684	148	5	2.01054	0.33761	0.16792	50S ribosomal protein L3	rplC	antibiotic target alteration	Pleuromutilin	47.79
MAG145_05315	MAG145_11	56862	58457	-	1596	166	0	0.966456	0	0	Regulator of RpoS	uhpT	antibiotic target alteration	Fosfomycin	32.5
MAG145_06805	MAG145_18	15466	17076	+	1611	324	0	1.86877	0	0	Protein-glutamate methylesterase/protein-glutamine glutaminase	soxS	antibiotic target alteration; antibiotic efflux; reduced permeability to antibiotic	Multidrug	30.53
MAG145_06875	MAG145_18	30996	34859	+	3864	764	36	1.83723	0.430296	0.234209	DNA-directed RNA polymerase subunit beta	rpoB	antibiotic target alteration; antibiotic target replacement	Rifampicin	62.3
MAG145_08725	MAG145_29	11260	12315	+	1056	196	0	1.72464	0	0	D-alanine--D-alanine ligase	ddl	antibiotic target alteration	Glycopeptide	30.83
MAG145_08835	MAG145_30	1138	2016	-	879	144	0	1.52223	0	0	HTH-type transcriptional activator RhaR	soxS	antibiotic target alteration; antibiotic efflux; reduced permeability to antibiotic	Multidrug	24.75
MAG145_09115	MAG145_31	29515	30807	+	1293	231	2	1.66005	0.0714387	0.0430341	UDP-N-acetylglucosamine 1-carboxyvinyltransferase 2	murA	antibiotic target alteration	Fosfomycin	48.33
MAG145_09815	MAG145_37	1652	2581	+	930	82	2	0.81929	0.0993228	0.12123	Melibiose operon regulatory protein	soxS	antibiotic target alteration; antibiotic efflux; reduced permeability to antibiotic	Multidrug	27.17
MAG145_10175	MAG145_39	16166	17161	-	996	84	0	0.783658	0	0	2-haloacrylate reductase	mexS	antibiotic efflux	Multidrug	27.3
MAG145_10200	MAG145_39	20738	21493	+	756	70	2	0.860365	0.122183	0.142013	NADPH-flavin oxidoreductase	nfsA	antibiotic target alteration	Nitrofurantoin	34.39
MAG145_11150	MAG145_50	16483	17079	-	597	53	0	0.824913	0	0	hypothetical protein	acrR	antibiotic target alteration; antibiotic efflux	Multidrug	40.58
MAG145_11415	MAG145_54	5088	6107	-	1020	219	0	1.99504	0	0	HTH-type transcriptional activator RhaR	soxS	antibiotic target alteration; antibiotic efflux; reduced permeability to antibiotic	Multidrug	31.08
MAG145_11475	MAG145_55	2200	3387	+	1188	371	184	2.90178	7.15325	2.46513	Elongation factor Tu	EF-Tu	antibiotic target alteration	Elfamycin	69.7
MAG145_11740	MAG145_59	4610	5362	+	753	114	0	1.40675	0	0	3-oxoacyl-[acyl-carrier-protein] reductase FabG	fabI	antibiotic target alteration	Disinfecting agents	26.38
MAG145_11745	MAG145_59	5389	6657	+	1269	245	0	1.79395	0	0	3-oxoacyl-[acyl-carrier-protein] synthase 2	kasA	antibiotic target alteration	Isoniazid	35.44
MAG145_11970	MAG145_62	10951	11766	+	816	40	0	0.455488	0	0	HTH-type transcriptional activator RhaS	soxS	antibiotic target alteration; antibiotic efflux; reduced permeability to antibiotic	Multidrug	25.74
MAG145_12000	MAG145_63	6050	6946	-	897	166	0	1.71958	0	0	HTH-type transcriptional activator RhaS	soxS	antibiotic target alteration; antibiotic efflux; reduced permeability to antibiotic	Multidrug	29.81
MAG145_12190	MAG145_66	9336	10211	-	876	156	0	1.65473	0	0	Arabinose operon regulatory protein	soxS	antibiotic target alteration; antibiotic efflux; reduced permeability to antibiotic	Multidrug	31.91
MAG145_12870	MAG145_91	165	959	+	795	82	0	0.958415	0	0	HTH-type transcriptional activator RhaR	soxS	antibiotic target alteration; antibiotic efflux; reduced permeability to antibiotic	Multidrug	29.79
MAG146_00605	MAG146_1	137125	138423	-	1299	141	51	1.00859	1.81327	1.79782	UDP-N-acetylglucosamine 1-carboxyvinyltransferase 2	murA	antibiotic target alteration	Fosfomycin	47.87
MAG146_01035	MAG146_2	54790	56046	-	1257	137	9	1.01273	0.330681	0.326525	UDP-N-acetylglucosamine 1-carboxyvinyltransferase 1	murA	antibiotic target alteration	Fosfomycin	42.24
MAG146_01060	MAG146_2	62148	64409	-	2262	263	20	1.08036	0.408356	0.37798	Stage V sporulation protein D	Penicillin-binding protein	antibiotic target alteration	β-lactam	27.83
MAG146_01600	MAG146_3	35999	37051	+	1053	76	41	0.670644	1.79828	2.68142	D-alanine--D-alanine ligase	ddl	antibiotic target alteration	Glycopeptide	31.49
MAG146_01955	MAG146_3	110540	111217	+	678	51	4	0.698952	0.272478	0.389839	Response regulator protein GraR	basR	antibiotic target alteration; antibiotic efflux	Peptide	33.33
MAG146_02190	MAG146_4	31690	33498	+	1809	215	8	1.10435	0.204246	0.184947	Elongation factor 4	EF-Tu	antibiotic target alteration	Elfamycin	29.13
MAG146_02270	MAG146_4	48828	51320	-	2493	331	66	1.23371	1.22271	0.991085	DNA gyrase subunit A	gyrA	antibiotic target alteration	Fluoroquinolone	52.98
MAG146_02455	MAG146_4	90296	92323	-	2028	223	20	1.02175	0.455474	0.44578	Peptidoglycan D%2CD-transpeptidase MrdA	Penicillin-binding protein	antibiotic target alteration	β-lactam	24.82
MAG146_03835	MAG146_7	43199	43876	+	678	73	2	1.00046	0.136239	0.136177	Transcriptional regulatory protein QseB	basR	antibiotic target alteration; antibiotic efflux	Peptide	39.91
MAG146_04035	MAG146_7	85828	86391	+	564	65	6	1.07088	0.491331	0.45881	hypothetical protein	acrR	antibiotic target alteration; antibiotic efflux	Multidrug	33.33
MAG146_04435	MAG146_9	6443	8812	+	2370	310	95	1.2154	1.8513	1.5232	Translation initiation factor IF-2	EF-Tu	antibiotic target alteration	Elfamycin	31.44
MAG146_04915	MAG146_10	29671	30879	-	1209	103	21	0.791622	0.802222	1.01339	Oligopeptide transport ATP-binding protein OppD	eatAv	antibiotic target protection	Pleuromutilin	25.17
MAG146_05645	MAG146_12	48155	50305	+	2151	275	64	1.18795	1.37417	1.15676	Polyribonucleotide nucleotidyltransferase	rpsA	antibiotic target alteration	Pyrazinamide	43.42
MAG146_05650	MAG146_12	50769	52769	+	2001	213	4	0.989098	0.092324	0.0933417	DNA gyrase subunit B	gyrB	antibiotic target alteration	Fluoroquinolone	32.03
MAG146_05655	MAG146_12	52783	55023	+	2241	303	14	1.25634	0.288528	0.229657	DNA gyrase subunit A	parC	antibiotic target alteration	Fluoroquinolone	30.49
MAG146_06060	MAG146_14	15439	16317	-	879	95	2	1.00425	0.105086	0.104641	HTH-type transcriptional activator RhaS	soxS	antibiotic target alteration; antibiotic efflux; reduced permeability to antibiotic	Multidrug	32.61
MAG146_06860	MAG146_17	11733	12431	-	699	96	6	1.27615	0.396439	0.310653	HTH-type transcriptional activator RhaR	soxS	antibiotic target alteration; antibiotic efflux; reduced permeability to antibiotic	Multidrug	30
MAG146_07120	MAG146_18	8850	9305	+	456	43	2	0.876214	0.202566	0.231183	Transcriptional regulator SlyA	mexR	antibiotic target alteration; antibiotic efflux	Multidrug	28.3
MAG146_07225	MAG146_18	27639	29690	+	2052	216	137	0.9781	3.08351	3.15255	Elongation factor G	fusA	antibiotic target alteration	Fusidic acid	35.38
MAG146_08210	MAG146_23	19026	19634	-	609	59	8	0.900205	0.606701	0.673958	HTH-type transcriptional regulator BetI	acrR	antibiotic target alteration; antibiotic efflux	Multidrug	25.67
MAG146_08860	MAG146_26	14356	18036	+	3681	458	182	1.15613	2.28353	1.97515	DNA-directed RNA polymerase subunit beta	rpoB	antibiotic target alteration; antibiotic target replacement	Rifampicin	66.01
MAG146_08890	MAG146_26	25628	26830	+	1203	136	583	1.05046	22.3823	21.3071	Elongation factor Tu	EF-Tu	antibiotic target alteration	Elfamycin	69.17
MAG146_09925	MAG146_36	3771	5324	+	1554	144	20	0.86103	0.594403	0.690339	putative cardiolipin synthase YwiE	cls	antibiotic target alteration	Peptide	32.19
MAG146_09940	MAG146_36	6535	7800	-	1266	128	10	0.93947	0.364811	0.388316	Folylpolyglutamate synthase	folC	antibiotic target alteration	Salicylic acid	35.26
MAG147_00265	MAG147_1	54297	56294	+	1998	209	0	0.97198	0	0	DNA topoisomerase 4 subunit B	gyrB	antibiotic target alteration	Fluoroquinolone	55.25
MAG147_00270	MAG147_1	56302	58779	+	2478	269	0	1.00869	0	0	DNA topoisomerase 4 subunit A	gyrA	antibiotic target alteration	Fluoroquinolone	41.41
MAG147_00550	MAG147_1	107723	108313	-	591	75	0	1.17918	0	0	HTH-type transcriptional regulator BetI	acrR	antibiotic target alteration; antibiotic efflux	Multidrug	23.23
MAG147_00700	MAG147_2	20849	22792	+	1944	264	0	1.26187	0	0	putative ABC transporter ATP-binding protein YheS	eatAv	antibiotic target protection	Pleuromutilin	29.07
MAG147_00715	MAG147_2	24522	25286	-	765	100	0	1.21463	0	0	Enoyl-[acyl-carrier-protein] reductase [NADPH] FabI	fabI	antibiotic target alteration	Disinfecting agents	47.79
MAG147_01420	MAG147_3	45301	48873	-	3573	493	8	1.2821	0.103409	0.0806563	DNA-directed RNA polymerase subunit beta	rpoB	antibiotic target alteration; antibiotic target replacement	Rifampicin	68.89
MAG147_01425	MAG147_3	49098	49691	-	594	75	0	1.17323	0	0	hypothetical protein	nalC	antibiotic efflux	Multidrug	28.16
MAG147_01645	MAG147_3	85351	87939	+	2589	343	10	1.23103	0.17839	0.144911	Phosphatidylglycerol lysyltransferase	mprF	antibiotic target alteration	Peptide	28.79
MAG147_02420	MAG147_5	48153	48737	-	585	66	2	1.04832	0.157898	0.150619	CDP-diacylglycerol--glycerol-3-phosphate 3-phosphatidyltransferase	pgsA	antibiotic target alteration	Peptide	49.47
MAG147_02620	MAG147_6	21326	22786	-	1461	207	2	1.31652	0.0632239	0.0480236	Major cardiolipin synthase ClsA	cls	antibiotic target alteration	Peptide	48.45
MAG147_02780	MAG147_6	53204	55714	-	2511	392	10	1.45059	0.183931	0.126797	DNA gyrase subunit A	gyrA	antibiotic target alteration	Fluoroquinolone	51.73
MAG147_02785	MAG147_6	55740	57689	-	1950	259	2	1.23416	0.0473693	0.0383818	DNA gyrase subunit B	gyrB	antibiotic target alteration	Fluoroquinolone	59.84
MAG147_03645	MAG147_9	30541	31731	-	1191	161	38	1.25609	1.47358	1.17315	Elongation factor Tu	EF-Tu	antibiotic target alteration	Elfamycin	71.43
MAG147_03720	MAG147_9	45686	47533	-	1848	216	4	1.08607	0.0999677	0.0920452	GTP-binding protein TypA/BipA	EF-Tu	antibiotic target alteration	Elfamycin	31.58
MAG147_03930	MAG147_10	39381	41708	+	2328	275	7	1.09763	0.138873	0.12652	Translation initiation factor IF-2	EF-Tu	antibiotic target alteration	Elfamycin	30.38
MAG147_04160	MAG147_11	39139	39909	+	771	85	0	1.0244	0	0	putative ABC transporter ATP-binding protein	eatAv	antibiotic target protection	Pleuromutilin	28.57
MAG147_04165	MAG147_11	40176	41399	+	1224	127	14	0.964115	0.528261	0.547923	NADH dehydrogenase-like protein	ndh	antibiotic target alteration	Isoniazid	29.7
MAG147_04540	MAG147_13	26154	28310	-	2157	245	4	1.05541	0.0856469	0.0811501	Penicillin-binding protein 2B	Penicillin-binding protein	antibiotic target alteration	β-lactam	32.19
MAG147_05000	MAG147_15	36562	37830	+	1269	197	2	1.44249	0.0727897	0.0504614	UDP-N-acetylglucosamine 1-carboxyvinyltransferase	murA	antibiotic target alteration	Fosfomycin	39.76
MAG147_05020	MAG147_16	226	1359	-	1134	134	6	1.09799	0.244366	0.222557	D-alanine--D-alanine ligase	ddl	antibiotic target alteration	Glycopeptide	35.41
MAG147_05180	MAG147_16	32557	33018	-	462	55	0	1.10618	0	0	hypothetical protein	mexR	antibiotic target alteration; antibiotic efflux	Multidrug	28.74
MAG147_05405	MAG147_17	32647	34008	-	1362	212	8	1.44632	0.271278	0.187564	Glycerol-3-phosphate transporter	glpT	antibiotic target alteration	Fosfomycin	30.28
MAG147_06520	MAG147_25	10321	10896	+	576	59	22	0.951779	1.76401	1.85339	Peroxyureidoacrylate/ureidoacrylate amidohydrolase RutB	pncA	antibiotic target alteration	Pyrazinamide	26.46
MAG147_06595	MAG147_25	24500	26080	-	1581	197	2	1.15782	0.0584252	0.0504614	Peptide chain release factor 3	fusA	antibiotic target alteration	Fusidic acid	28.72
MAG147_06840	MAG147_27	21878	22912	+	1035	144	0	1.29279	0	0	putative alcohol dehydrogenase AdhA	mexS	antibiotic efflux	Multidrug	25.6
MAG147_08000	MAG147_42	7314	7862	-	549	101	2	1.70945	0.168252	0.0984246	hypothetical protein	mexR	antibiotic target alteration; antibiotic efflux	Multidrug	30.61
MAG147_08190	MAG147_46	286	2220	+	1935	206	2	0.98922	0.0477365	0.0482567	Tetracycline resistance protein TetO	fusA	antibiotic target alteration	Fusidic acid	38.41
MAG147_08510	MAG147_55	606	1274	-	669	116	0	1.61116	0	0	hypothetical protein	nalC	antibiotic efflux	Multidrug	36.67
MAG148_00190	MAG148_1	37236	39086	-	1851	274	12	1.37547	0.299417	0.217684	Translation initiation factor IF-2	fusA	antibiotic target alteration	Fusidic acid	30.85
MAG148_00470	MAG148_1	90716	92857	-	2142	396	0	1.71784	0	0	Polyribonucleotide nucleotidyltransferase	rpsA	antibiotic target alteration	Pyrazinamide	37.33
MAG148_00485	MAG148_1	94360	96162	-	1803	268	4	1.38117	0.102463	0.0741857	Elongation factor 4	EF-Tu	antibiotic target alteration	Elfamycin	30.48
MAG148_00685	MAG148_2	35846	37114	-	1269	242	4	1.77199	0.145579	0.0821561	UDP-N-acetylglucosamine 1-carboxyvinyltransferase 2	murA	antibiotic target alteration	Fosfomycin	46.67
MAG148_02580	MAG148_10	25132	25872	+	741	111	0	1.39191	0	0	FMN reductase [NAD(P)H]	nfsA	antibiotic target alteration	Nitrofurantoin	34.52
MAG148_02615	MAG148_10	35698	36306	+	609	84	0	1.28165	0	0	hypothetical protein	acrR	antibiotic target alteration; antibiotic efflux	Multidrug	25.74
MAG148_04490	MAG148_22	18604	19485	+	882	164	8	1.72775	0.418912	0.242461	Multidrug efflux system ATP-binding protein	eatAv	antibiotic target protection	Pleuromutilin	29.11
MAG148_04505	MAG148_22	21643	23163	-	1521	195	0	1.19128	0	0	Cardiolipin synthase	cls	antibiotic target alteration	Peptide	30.58
MAG148_05460	MAG148_31	18611	20287	-	1677	271	0	1.50156	0	0	Cardiolipin synthase	cls	antibiotic target alteration	Peptide	28.93
MAG148_05750	MAG148_35	3599	4783	-	1185	284	64	2.22693	2.49438	1.1201	Elongation factor Tu	EF-Tu	antibiotic target alteration	Elfamycin	72.08
MAG148_06040	MAG148_38	2829	6926	+	4098	874	25	1.98174	0.281754	0.142175	DNA-directed RNA polymerase subunit beta	rpoB	antibiotic target alteration; antibiotic target replacement	Rifampicin	58.9
MAG148_06460	MAG148_42	8715	11183	+	2469	542	5	2.03979	0.09353	0.0458528	DNA gyrase subunit A	gyrA	antibiotic target alteration	Fluoroquinolone	52.77
MAG148_06810	MAG148_48	2159	4657	+	2499	517	0	1.92234	0	0	Elongation factor G%2C mitochondrial	fusA	antibiotic target alteration	Fusidic acid	23.03
MAG148_06890	MAG148_49	4736	6928	+	2193	429	6	1.81771	0.126361	0.0695167	Penicillin-binding protein 2B	Penicillin-binding protein	antibiotic target alteration	β-lactam	27.11
MAG149_00190	MAG149_3	3258	4235	-	978	48	12	0.456046	0.566688	1.24261	D-alanine--D-alanine ligase B	ddl	antibiotic target alteration	Glycopeptide	32.64
MAG149_00230	MAG149_3	13601	15259	-	1659	67	2	0.375262	0.0556782	0.148371	putative peptidoglycan D%2CD-transpeptidase PenA	Penicillin-binding protein	antibiotic target alteration	β-lactam	42.96
MAG149_00320	MAG149_5	11167	11580	+	414	7	0	0.15711	0	0	HTH-type transcriptional regulator ZntR	soxR	antibiotic target alteration; antibiotic efflux	Multidrug	29.32
MAG149_00525	MAG149_8	6932	7555	-	624	46	0	0.684983	0	0	Transcriptional activator protein CopR	basR	antibiotic target alteration; antibiotic efflux	Peptide	43.09
MAG149_00580	MAG149_9	6435	7124	-	690	28	0	0.377065	0	0	Transcriptional regulatory protein BaeR	phoP	antibiotic target alteration; antibiotic efflux; resistance by absence	Multidrug	32.74
MAG149_00795	MAG149_14	171	584	-	414	8	0	0.179555	0	0	ISL3 family transposase ISStma11	soxR	antibiotic target alteration; antibiotic efflux	Multidrug	35.96
MAG149_01160	MAG149_21	2622	4253	-	1632	148	10	0.842652	0.282997	0.335841	Peptide chain release factor RF3	fusA	antibiotic target alteration	Fusidic acid	27.58
MAG149_01295	MAG149_24	4958	5635	+	678	14	0	0.191869	0	0	hypothetical protein	nalC	antibiotic efflux	Multidrug	50
MAG149_02290	MAG149_50	739	2382	-	1644	63	0	0.356078	0	0	Cardiolipin synthase C	cls	antibiotic target alteration	Peptide	26.59
MAG149_02460	MAG149_54	6367	6951	+	585	20	0	0.317673	0	0	hypothetical protein	acrR	antibiotic target alteration; antibiotic efflux	Multidrug	45.9
MAG149_04275	MAG149_110	2186	2671	-	486	21	0	0.401504	0	0	hypothetical protein	soxR	antibiotic target alteration; antibiotic efflux	Multidrug	29.17
MAG149_04395	MAG149_114	750	1316	+	567	37	0	0.606353	0	0	CDP-diacylglycerol--glycerol-3-phosphate 3-phosphatidyltransferase	pgsA	antibiotic target alteration	Peptide	36.22
MAG149_04670	MAG149_124	837	1640	-	804	38	0	0.439172	0	0	hypothetical protein	nalC	antibiotic efflux	Multidrug	40
MAG149_05970	MAG149_171	241	1089	+	849	32	10	0.350227	0.543994	1.55326	Phthiocerol synthesis polyketide synthase type I PpsC	mexS	antibiotic efflux	Multidrug	32.2
MAG149_06415	MAG149_185	1457	2986	+	1530	74	0	0.449414	0	0	putative bifunctional transcriptional activator/DNA repair enzyme AlkA	soxS	antibiotic target alteration; antibiotic efflux; reduced permeability to antibiotic	Multidrug	27.71
MAG149_08020	MAG149_250	2232	2597	+	366	7	3	0.177715	0.378566	2.13019	Transcriptional regulatory protein WalR	basR	antibiotic target alteration; antibiotic efflux	Peptide	30.61
MAG149_08565	MAG149_273	1729	2880	+	1152	62	15	0.500087	0.601368	1.20253	NADH dehydrogenase	ndh	antibiotic target alteration	Isoniazid	29.68
MAG149_08665	MAG149_277	13	852	+	840	32	0	0.353979	0	0	3-oxoacyl-[acyl-carrier-protein] synthase 2	kasA	antibiotic target alteration	Isoniazid	40.38
MAG149_08830	MAG149_285	587	1390	-	804	45	8	0.520072	0.459553	0.883634	Enoyl-[acyl-carrier-protein] reductase [NADH] FabI	inhA	antibiotic target alteration	Isoniazid	34.2
MAG149_08885	MAG149_287	3149	4129	+	981	53	12	0.502011	0.564955	1.12538	Quinone oxidoreductase 1	mexS	antibiotic efflux	Multidrug	29.41
MAG149_08930	MAG149_290	2093	2713	-	621	24	4	0.359109	0.297489	0.828407	Transcriptional regulatory protein TdiR	uhpT	antibiotic target alteration	Fosfomycin	35.05
MAG149_09240	MAG149_303	598	1155	-	558	29	3	0.482915	0.248307	0.514184	hypothetical protein	nfxB	antibiotic efflux	Multidrug	62.3
MAG149_09640	MAG149_320	2927	3622	+	696	58	2	0.774329	0.132716	0.171395	hypothetical protein	acrR	antibiotic target alteration; antibiotic efflux	Multidrug	33.33
MAG149_09685	MAG149_323	415	1680	-	1266	44	2	0.322943	0.0729622	0.225929	Major cardiolipin synthase ClsA	cls	antibiotic target alteration	Peptide	31.49
MAG149_09780	MAG149_327	3231	3710	+	480	22	2	0.425881	0.192438	0.451858	hypothetical protein	soxR	antibiotic target alteration; antibiotic efflux	Multidrug	30
MAG149_09855	MAG149_330	3277	4083	+	807	53	0	0.610252	0	0	putative 2%2C4-dienoyl-CoA reductase	fabG	antibiotic target alteration	Disinfecting agents	27.57
MAG149_10050	MAG149_340	45	2057	+	2013	245	74	1.13091	1.69781	1.50128	DNA-directed RNA polymerase subunit beta'	rpoC	antibiotic target alteration	Peptide	42.02
MAG149_10460	MAG149_358	421	1881	+	1461	67	0	0.426119	0	0	Major cardiolipin synthase ClsA	cls	antibiotic target alteration	Peptide	30.6
MAG149_10655	MAG149_368	2540	2905	-	366	11	0	0.279266	0	0	Phosphate regulon transcriptional regulatory protein PhoB	basR	antibiotic target alteration; antibiotic efflux	Peptide	30.61
MAG149_11325	MAG149_400	425	1429	+	1005	36	0	0.332846	0	0	HTH-type transcriptional regulator CdhR	soxS	antibiotic target alteration; antibiotic efflux; reduced permeability to antibiotic	Multidrug	26.53
MAG149_12215	MAG149_448	124	1269	+	1146	55	4	0.445949	0.161205	0.361487	DNA topoisomerase 4 subunit B	gyrB	antibiotic target alteration	Fluoroquinolone	36.39
MAG149_13230	MAG149_501	8	457	+	450	22	0	0.454273	0	0	hypothetical protein	mexR	antibiotic target alteration; antibiotic efflux	Multidrug	30
MAG149_13565	MAG149_520	79	684	+	606	41	4	0.628663	0.304852	0.484921	UDP-N-acetylglucosamine 1-carboxyvinyltransferase	murA	antibiotic target alteration	Fosfomycin	49.5
MAG149_13965	MAG149_541	2220	2798	-	579	34	0	0.545641	0	0	hypothetical protein	nalC	antibiotic efflux	Multidrug	29.46
MAG149_14295	MAG149_560	573	1370	-	798	38	0	0.442474	0	0	HTH-type transcriptional regulator NimR	soxS	antibiotic target alteration; antibiotic efflux; reduced permeability to antibiotic	Multidrug	38.82
MAG149_14550	MAG149_576	567	1067	+	501	21	0	0.389483	0	0	hypothetical protein	marR	antibiotic target alteration; antibiotic efflux	Multidrug	29.13
MAG149_14950	MAG149_602	922	1548	+	627	21	0	0.311214	0	0	Transcriptional regulatory protein FixJ	uhpT	antibiotic target alteration	Fosfomycin	34.01
MAG149_15695	MAG149_641	2427	3083	+	657	30	0	0.42429	0	0	hypothetical protein	nalC	antibiotic efflux	Multidrug	42.59
MAG149_15855	MAG149_651	1642	2832	-	1191	701	2526	5.46906	97.9543	17.9106	Elongation factor Tu	EF-Tu	antibiotic target alteration	Elfamycin	80.51
MAG149_15930	MAG149_656	10	813	+	804	30	0	0.346714	0	0	HTH-type transcriptional regulator CdhR	soxS	antibiotic target alteration; antibiotic efflux; reduced permeability to antibiotic	Multidrug	30.85
MAG149_15960	MAG149_658	100	2511	+	2412	134	52	0.516219	0.995699	1.92883	Translation initiation factor IF-2	EF-Tu	antibiotic target alteration	Elfamycin	33.89
MAG149_16720	MAG149_707	831	1478	+	648	36	2	0.516219	0.142547	0.276136	hypothetical protein	nalC	antibiotic efflux	Multidrug	31.82
MAG149_16760	MAG149_710	255	1829	-	1575	85	0	0.50147	0	0	Cardiolipin synthase C	cls	antibiotic target alteration	Peptide	22.36
MAG149_16950	MAG149_723	725	2461	-	1737	105	3	0.561689	0.079767	0.142013	putative peptidoglycan D%2CD-transpeptidase PenA	Penicillin-binding protein	antibiotic target alteration	β-lactam	44.14
MAG149_17910	MAG149_795	8	2152	+	2145	96	5	0.415863	0.107658	0.258877	DNA topoisomerase 4 subunit A	parC	antibiotic target alteration	Fluoroquinolone	37.64
MAG149_17935	MAG149_796	1997	2683	-	687	33	0	0.446338	0	0	Response regulator ArlR	basR	antibiotic target alteration; antibiotic efflux	Peptide	37.22
MAG149_18165	MAG149_811	1476	2282	+	807	44	0	0.506624	0	0	Transcriptional regulatory protein CreB	basR	antibiotic target alteration; antibiotic efflux	Peptide	34.3
MAG149_18620	MAG149_843	2222	2698	-	477	23	0	0.448039	0	0	Response regulator protein VraR	liaR	antibiotic target alteration; antibiotic efflux	Peptide	25.49
MAG149_18995	MAG149_871	288	1319	+	1032	50	2	0.450191	0.089506	0.198818	Alcohol dehydrogenase	mexS	antibiotic efflux	Multidrug	24.36
MAG149_19245	MAG149_886	1756	2289	-	534	22	0	0.382814	0	0	hypothetical protein	marR	antibiotic target alteration; antibiotic efflux	Multidrug	29.89
MAG149_19820	MAG149_930	826	1557	+	732	32	0	0.406205	0	0	Phosphate regulon transcriptional regulatory protein PhoB	basR	antibiotic target alteration; antibiotic efflux	Peptide	40.83
MAG149_19845	MAG149_932	289	1269	-	981	70	0	0.663034	0	0	2-haloacrylate reductase	mexS	antibiotic efflux	Multidrug	29.5
MAG149_20080	MAG149_950	1478	2182	-	705	27	0	0.355862	0	0	hypothetical protein	nalC	antibiotic efflux	Multidrug	34.07
MAG15_00155	MAG15_1	40698	41327	+	630	229	18	3.37755	1.31957	0.39069	hypothetical protein	mexZ	antibiotic efflux	Multidrug	37.25
MAG15_00180	MAG15_1	49797	50405	+	609	142	2	2.1666	0.151675	0.0700062	hypothetical protein	acrR	antibiotic target alteration; antibiotic efflux	Multidrug	35.71
MAG15_00260	MAG15_1	69612	71171	-	1560	458	4	2.72802	0.118423	0.04341	Major cardiolipin synthase ClsA	cls	antibiotic target alteration	Peptide	30.24
MAG15_00790	MAG15_1	181458	183044	-	1587	661	2	3.87018	0.0582043	0.0150392	Peptidoglycan D%2CD-transpeptidase MrdA	Penicillin-binding protein	antibiotic target alteration	β-lactam	25.72
MAG15_00860	MAG15_1	194552	195811	-	1260	421	27	3.10469	0.989681	0.31877	UDP-N-acetylglucosamine 1-carboxyvinyltransferase 1	murA	antibiotic target alteration	Fosfomycin	34.12
MAG15_01550	MAG15_2	9393	10676	+	1284	687	77	4.97163	2.76967	0.557095	UDP-N-acetylglucosamine 1-carboxyvinyltransferase 2	murA	antibiotic target alteration	Fosfomycin	49.76
MAG15_01650	MAG15_2	33662	35245	-	1584	697	6	4.08869	0.174944	0.0427872	Peptide chain release factor 3	fusA	antibiotic target alteration	Fusidic acid	30
MAG15_01940	MAG15_2	100597	102420	-	1824	828	8	4.21805	0.202566	0.0480236	GTP-binding protein TypA/BipA	EF-Tu	antibiotic target alteration	Elfamycin	29.32
MAG15_02225	MAG15_2	153518	156067	+	2550	1192	24	4.34353	0.434683	0.100076	DNA gyrase subunit A	gyrA	antibiotic target alteration	Fluoroquinolone	54.22
MAG15_02835	MAG15_3	50585	51427	-	843	328	0	3.61537	0	0	HTH-type transcriptional activator RhaR	soxS	antibiotic target alteration; antibiotic efflux; reduced permeability to antibiotic	Multidrug	40
MAG15_03260	MAG15_3	140531	142621	-	2091	802	10	3.56391	0.220876	0.0619756	Peptidoglycan D%2CD-transpeptidase MrdA	Penicillin-binding protein	antibiotic target alteration	β-lactam	25.5
MAG15_03795	MAG15_4	8171	11944	-	3774	1716	117	4.22496	1.43181	0.338894	DNA-directed RNA polymerase subunit beta	rpoB	antibiotic target alteration; antibiotic target replacement	Rifampicin	67.04
MAG15_04480	MAG15_4	137581	138213	-	633	303	25	4.4478	1.82406	0.410103	50S ribosomal protein L3	rplC	antibiotic target alteration	Pleuromutilin	50
MAG15_04750	MAG15_4	192938	194989	+	2052	822	147	3.72221	3.30858	0.888875	Elongation factor G	fusA	antibiotic target alteration	Fusidic acid	35.95
MAG15_05300	MAG15_5	107299	109794	-	2496	1090	16	4.05778	0.296058	0.0729606	Translation initiation factor IF-2	EF-Tu	antibiotic target alteration	Elfamycin	29.69
MAG15_07205	MAG15_8	18225	19028	+	804	288	0	3.32846	0	0	HTH-type transcriptional activator RhaR	soxS	antibiotic target alteration; antibiotic efflux; reduced permeability to antibiotic	Multidrug	27.55
MAG15_07360	MAG15_8	51325	52803	+	1479	365	0	2.29314	0	0	Nucleotide-binding protein ExpZ	eatAv	antibiotic target protection	Pleuromutilin	40.68
MAG15_07720	MAG15_9	28043	30616	-	2574	990	6	3.57383	0.107658	0.0301239	Elongation factor G%2C mitochondrial	fusA	antibiotic target alteration	Fusidic acid	26.23
MAG15_08410	MAG15_11	10558	11631	-	1074	397	8	3.43473	0.344023	0.10016	D-alanine--D-alanine ligase A	ddl	antibiotic target alteration	Glycopeptide	40.4
MAG15_09965	MAG15_16	41936	42796	+	861	384	8	4.14414	0.42913	0.103551	Arabinose operon regulatory protein	soxS	antibiotic target alteration; antibiotic efflux; reduced permeability to antibiotic	Multidrug	33.01
MAG150_00625	MAG150_3	7727	9364	-	1638	372	0	2.11026	0	0	putative ABC transporter ATP-binding protein YbiT	eatAv	antibiotic target protection	Pleuromutilin	22.99
MAG150_00780	MAG150_3	45948	47240	-	1293	287	8	2.06248	0.285755	0.138549	UDP-N-acetylglucosamine 1-carboxyvinyltransferase 2	murA	antibiotic target alteration	Fosfomycin	38.93
MAG150_01190	MAG150_6	7580	8197	-	618	135	10	2.02979	0.747332	0.368181	HTH-type transcriptional repressor KstR2	acrR	antibiotic target alteration; antibiotic efflux	Multidrug	41.38
MAG150_01235	MAG150_6	16504	17172	+	669	85	0	1.18059	0	0	hypothetical protein	mexZ	antibiotic efflux	Multidrug	22.39
MAG150_01475	MAG150_8	6634	8223	-	1590	247	0	1.44347	0	0	Peptide chain release factor 3	fusA	antibiotic target alteration	Fusidic acid	28.48
MAG150_01520	MAG150_8	16818	18101	-	1284	154	0	1.11445	0	0	UDP-N-acetylglucosamine 1-carboxyvinyltransferase 1	murA	antibiotic target alteration	Fosfomycin	35.24
MAG150_01540	MAG150_8	21938	23719	-	1782	311	0	1.62166	0	0	Stage V sporulation protein D	Penicillin-binding protein	antibiotic target alteration	β-lactam	25.47
MAG150_01545	MAG150_8	23965	26088	-	2124	325	2	1.42179	0.0434888	0.0305873	Stage V sporulation protein D	Penicillin-binding protein	antibiotic target alteration	β-lactam	28.97
MAG150_02100	MAG150_12	24023	25483	+	1461	215	0	1.3674	0	0	Penicillin-binding protein A	Penicillin-binding protein	antibiotic target alteration	β-lactam	22.15
MAG150_02115	MAG150_12	28344	30434	+	2091	282	10	1.25315	0.220876	0.176257	Elongation factor G	fusA	antibiotic target alteration	Fusidic acid	34.82
MAG150_03360	MAG150_23	18867	20681	+	1815	234	0	1.19797	0	0	Elongation factor 4	EF-Tu	antibiotic target alteration	Elfamycin	31.2
MAG150_03425	MAG150_24	9930	12581	+	2652	513	1	1.79742	0.0174152	0.00968897	Translation initiation factor IF-2	EF-Tu	antibiotic target alteration	Elfamycin	31.35
MAG150_03590	MAG150_26	5778	8678	+	2901	393	2	1.25878	0.0318408	0.0252949	Peptidoglycan D%2CD-transpeptidase MrdA	Penicillin-binding protein	antibiotic target alteration	β-lactam	29.17
MAG150_03660	MAG150_27	1990	3552	-	1563	164	0	0.974971	0	0	Major cardiolipin synthase ClsA	cls	antibiotic target alteration	Peptide	29.35
MAG150_04565	MAG150_37	4670	6508	-	1839	331	6	1.67245	0.150685	0.0900987	GTP-binding protein TypA/BipA	EF-Tu	antibiotic target alteration	Elfamycin	29.19
MAG150_05700	MAG150_52	11360	11953	+	594	112	0	1.75202	0	0	hypothetical protein	nalC	antibiotic efflux	Multidrug	27.52
MAG150_05805	MAG150_54	13	771	+	759	140	0	1.71393	0	0	(S)-1-Phenylethanol dehydrogenase	fabI	antibiotic target alteration	Disinfecting agents	20.91
MAG150_06205	MAG150_60	8149	10068	+	1920	273	0	1.3212	0	0	DNA gyrase subunit B	gyrB	antibiotic target alteration	Fluoroquinolone	50.63
MAG150_06210	MAG150_60	10154	12397	+	2244	316	0	1.30849	0	0	DNA gyrase subunit A	gyrA	antibiotic target alteration	Fluoroquinolone	40.26
MAG150_07535	MAG150_87	4144	4590	+	447	114	2	2.36976	0.206645	0.0872008	HTH-type transcriptional regulator PchR	marR	antibiotic target alteration; antibiotic efflux	Multidrug	31.13
MAG150_07670	MAG150_90	6498	8126	+	1629	320	2	1.82531	0.0567036	0.0310653	Protein-glutamate methylesterase/protein-glutamine glutaminase	soxS	antibiotic target alteration; antibiotic efflux; reduced permeability to antibiotic	Multidrug	28.43
MAG150_07865	MAG150_96	7219	9132	+	1914	434	0	2.10695	0	0	DNA gyrase subunit B	gyrB	antibiotic target alteration	Fluoroquinolone	66.88
MAG150_08340	MAG150_108	5721	6638	+	918	141	0	1.42719	0	0	HTH-type transcriptional regulator CynR	mexT	antibiotic efflux	Multidrug	28
MAG150_08760	MAG150_122	268	3111	-	2844	640	0	2.09101	0	0	Elongation factor G%2C mitochondrial	fusA	antibiotic target alteration	Fusidic acid	43.15
MAG150_09810	MAG150_169	2041	3102	-	1062	175	0	1.53116	0	0	D-alanine--D-alanine ligase	ddl	antibiotic target alteration	Glycopeptide	38.11
MAG151_00170	MAG151_1	31255	31878	-	624	78	0	1.16149	0	0	hypothetical protein	acrR	antibiotic target alteration; antibiotic efflux	Multidrug	28.81
MAG151_00250	MAG151_1	47887	49476	+	1590	236	8	1.37918	0.232378	0.16849	Peptide chain release factor 3	fusA	antibiotic target alteration	Fusidic acid	29.88
MAG151_00490	MAG151_1	105828	106889	-	1062	75	0	0.656211	0	0	HTH-type transcriptional activator RhaS	soxS	antibiotic target alteration; antibiotic efflux; reduced permeability to antibiotic	Multidrug	28.57
MAG151_00675	MAG151_1	142751	143398	+	648	73	0	1.04678	0	0	hypothetical protein	acrR	antibiotic target alteration; antibiotic efflux	Multidrug	28.38
MAG151_00730	MAG151_1	155043	155945	-	903	113	0	1.16278	0	0	HTH-type transcriptional activator RhaS	soxS	antibiotic target alteration; antibiotic efflux; reduced permeability to antibiotic	Multidrug	26
MAG151_00840	MAG151_2	6511	9150	-	2640	395	8	1.39027	0.139955	0.100667	Penicillin-binding protein 1A	Penicillin-binding protein	antibiotic target alteration	β-lactam	30.76
MAG151_00975	MAG151_2	39091	41871	-	2781	385	0	1.28637	0	0	Elongation factor G%2C mitochondrial	fusA	antibiotic target alteration	Fusidic acid	26.92
MAG151_01375	MAG151_3	11259	13241	+	1983	278	4	1.30265	0.0931621	0.0715172	DNA gyrase subunit B	gyrB	antibiotic target alteration	Fluoroquinolone	49.92
MAG151_01380	MAG151_3	13255	15501	+	2247	272	4	1.12479	0.0822165	0.0730948	DNA gyrase subunit A	gyrA	antibiotic target alteration	Fluoroquinolone	40.16
MAG151_01405	MAG151_3	17964	20750	+	2787	402	14	1.34028	0.232003	0.1731	Translation initiation factor IF-2	EF-Tu	antibiotic target alteration	Elfamycin	30.93
MAG151_01435	MAG151_3	24607	26700	+	2094	358	22	1.58859	0.48523	0.305446	Polyribonucleotide nucleotidyltransferase	rpsA	antibiotic target alteration	Pyrazinamide	30.47
MAG151_03035	MAG151_6	23953	24987	+	1035	146	2	1.31075	0.0892466	0.0680883	D-alanine--D-alanine ligase	ddl	antibiotic target alteration	Glycopeptide	31.75
MAG151_03100	MAG151_6	43086	44918	-	1833	371	8	1.88069	0.201572	0.107179	GTP-binding protein TypA/BipA	EF-Tu	antibiotic target alteration	Elfamycin	29.72
MAG151_03230	MAG151_6	70410	71237	-	828	116	0	1.30177	0	0	HTH-type transcriptional activator RhaS	soxS	antibiotic target alteration; antibiotic efflux; reduced permeability to antibiotic	Multidrug	30.53
MAG151_03580	MAG151_7	49029	50081	+	1053	182	4	1.60602	0.175442	0.109241	Galactitol 1-phosphate 5-dehydrogenase	mexS	antibiotic efflux	Multidrug	23.14
MAG151_03680	MAG151_7	73984	75540	-	1557	175	0	1.04437	0	0	HTH-type transcriptional activator RhaR	soxS	antibiotic target alteration; antibiotic efflux; reduced permeability to antibiotic	Multidrug	27.72
MAG151_04025	MAG151_8	48360	49652	+	1293	266	4	1.91157	0.142877	0.0747435	UDP-N-acetylglucosamine 1-carboxyvinyltransferase 2	murA	antibiotic target alteration	Fosfomycin	48.81
MAG151_04125	MAG151_8	72885	74810	+	1926	314	4	1.51489	0.0959192	0.0633177	DNA gyrase subunit B	gyrB	antibiotic target alteration	Fluoroquinolone	66.61
MAG151_04130	MAG151_8	74822	77368	+	2547	477	17	1.74019	0.308263	0.177144	DNA gyrase subunit A	gyrA	antibiotic target alteration	Fluoroquinolone	59.34
MAG151_04690	MAG151_10	15861	17450	+	1590	224	2	1.30905	0.0580945	0.044379	Regulator of RpoS	soxS	antibiotic target alteration; antibiotic efflux; reduced permeability to antibiotic	Multidrug	24.73
MAG151_04940	MAG151_10	67983	70223	+	2241	353	13	1.46366	0.267919	0.183047	Stage V sporulation protein D	Penicillin-binding protein	antibiotic target alteration	β-lactam	24.68
MAG151_04945	MAG151_10	70296	72047	+	1752	281	2	1.49032	0.0527227	0.0353768	Stage V sporulation protein D	Penicillin-binding protein	antibiotic target alteration	β-lactam	26.81
MAG151_04960	MAG151_10	74535	75797	+	1263	177	6	1.3022	0.219407	0.16849	UDP-N-acetylglucosamine 1-carboxyvinyltransferase 2	murA	antibiotic target alteration	Fosfomycin	38.61
MAG151_05070	MAG151_11	13017	13835	+	819	123	0	1.39549	0	0	Exoenzyme S synthesis regulatory protein ExsA	soxS	antibiotic target alteration; antibiotic efflux; reduced permeability to antibiotic	Multidrug	32.26
MAG151_05220	MAG151_11	41835	43394	-	1560	217	0	1.29253	0	0	Protein-glutamate methylesterase/protein-glutamine glutaminase	soxS	antibiotic target alteration; antibiotic efflux; reduced permeability to antibiotic	Multidrug	22.64
MAG151_05905	MAG151_13	55405	56037	+	633	76	8	1.11562	0.583698	0.523205	50S ribosomal protein L3	rplC	antibiotic target alteration	Pleuromutilin	51.92
MAG151_06170	MAG151_14	55851	56729	+	879	92	0	0.972536	0	0	HTH-type transcriptional activator RhaR	soxS	antibiotic target alteration; antibiotic efflux; reduced permeability to antibiotic	Multidrug	28.71
MAG151_07170	MAG151_19	1989	3548	+	1560	310	0	1.84648	0	0	putative cardiolipin synthase YwiE	cls	antibiotic target alteration	Peptide	31.54
MAG151_08320	MAG151_24	24542	28399	+	3858	983	76	2.36754	0.909815	0.384287	DNA-directed RNA polymerase subunit beta	rpoB	antibiotic target alteration; antibiotic target replacement	Rifampicin	60.26
MAG151_08405	MAG151_25	12742	13185	+	444	40	0	0.837112	0	0	hypothetical protein	marR	antibiotic target alteration; antibiotic efflux	Multidrug	36.49
MAG151_08760	MAG151_27	18859	19722	-	864	128	0	1.37658	0	0	HTH-type transcriptional activator RhaR	soxS	antibiotic target alteration; antibiotic efflux; reduced permeability to antibiotic	Multidrug	34.55
MAG151_09050	MAG151_29	11980	13185	-	1206	220	0	1.69505	0	0	HTH-type transcriptional activator RhaR	soxS	antibiotic target alteration; antibiotic efflux; reduced permeability to antibiotic	Multidrug	30.1
MAG151_09105	MAG151_29	28181	29401	+	1221	251	2	1.91014	0.0756513	0.0396051	HTH-type transcriptional activator RhaR	soxS	antibiotic target alteration; antibiotic efflux; reduced permeability to antibiotic	Multidrug	28.57
MAG151_09225	MAG151_31	909	2549	+	1641	303	5	1.7157	0.140722	0.0820205	putative ABC transporter ATP-binding protein YbiT	eatAv	antibiotic target protection	Pleuromutilin	23.35
MAG151_09730	MAG151_34	21842	23437	-	1596	236	4	1.374	0.115752	0.0842448	HTH-type transcriptional activator RhaR	soxS	antibiotic target alteration; antibiotic efflux; reduced permeability to antibiotic	Multidrug	27.66
MAG151_10610	MAG151_42	14747	15826	-	1080	129	34	1.10987	1.45398	1.31004	30S ribosomal protein S1	rpsA	antibiotic target alteration	Pyrazinamide	37.78
MAG151_10805	MAG151_44	14260	15966	+	1707	271	0	1.47517	0	0	Protein-glutamate methylesterase/protein-glutamine glutaminase	soxS	antibiotic target alteration; antibiotic efflux; reduced permeability to antibiotic	Multidrug	25.56
MAG151_10980	MAG151_46	14007	16904	+	2898	822	58	2.6356	0.924339	0.350713	Peptidoglycan D%2CD-transpeptidase MrdA	Penicillin-binding protein	antibiotic target alteration	β-lactam	26.11
MAG151_11155	MAG151_49	175	1026	-	852	462	2	5.03859	0.108416	0.0215171	Melibiose operon regulatory protein	soxS	antibiotic target alteration; antibiotic efflux; reduced permeability to antibiotic	Multidrug	26.26
MAG151_11250	MAG151_50	11081	12085	-	1005	116	2	1.0725	0.0919106	0.0856973	Protein-glutamate methylesterase/protein-glutamine glutaminase	soxS	antibiotic target alteration; antibiotic efflux; reduced permeability to antibiotic	Multidrug	33.68
MAG151_11290	MAG151_51	5733	6620	+	888	112	0	1.17196	0	0	HTH-type transcriptional activator RhaR	soxS	antibiotic target alteration; antibiotic efflux; reduced permeability to antibiotic	Multidrug	30
MAG151_11580	MAG151_56	9685	11247	-	1563	239	0	1.42084	0	0	Major cardiolipin synthase ClsA	cls	antibiotic target alteration	Peptide	30.99
MAG151_11755	MAG151_61	199	1068	+	870	317	154	3.38569	8.17529	2.41466	30S ribosomal protein S1	rpsA	antibiotic target alteration	Pyrazinamide	37.28
MAG151_11840	MAG151_62	7751	9115	-	1365	320	0	2.17833	0	0	putative cardiolipin synthase YwiE	cls	antibiotic target alteration	Peptide	30.11
MAG151_12225	MAG151_73	3235	4173	-	939	148	0	1.46455	0	0	Melibiose operon regulatory protein	soxS	antibiotic target alteration; antibiotic efflux; reduced permeability to antibiotic	Multidrug	24.75
MAG151_12425	MAG151_78	4462	5334	+	873	95	0	1.01115	0	0	Arabinose operon regulatory protein	soxS	antibiotic target alteration; antibiotic efflux; reduced permeability to antibiotic	Multidrug	33.7
MAG151_12435	MAG151_79	89	766	+	678	90	0	1.23344	0	0	hypothetical protein	tetR	antibiotic target alteration; antibiotic efflux	Tetracycline	30.49
MAG151_12440	MAG151_79	799	2343	+	1545	272	2	1.63586	0.0597865	0.0365474	Protein-glutamate methylesterase/protein-glutamine glutaminase	soxS	antibiotic target alteration; antibiotic efflux; reduced permeability to antibiotic	Multidrug	29.7
MAG151_12605	MAG151_87	1458	3200	+	1743	287	4	1.53	0.10599	0.0692745	ATP-binding/permease protein CydD	eatAv	antibiotic target protection	Pleuromutilin	22.81
MAG151_12810	MAG151_97	1837	3321	+	1485	725	3	4.53647	0.0933032	0.0205674	Protein-glutamate methylesterase/protein-glutamine glutaminase	soxS	antibiotic target alteration; antibiotic efflux; reduced permeability to antibiotic	Multidrug	28.3
MAG152_00005	MAG152_1	111	983	-	873	97	0	1.03244	0	0	HTH-type transcriptional activator RhaR	soxS	antibiotic target alteration; antibiotic efflux; reduced permeability to antibiotic	Multidrug	29.35
MAG152_00430	MAG152_1	92528	93583	-	1056	84	6	0.739132	0.262415	0.355032	D-alanine--D-alanine ligase	ddl	antibiotic target alteration	Glycopeptide	32.95
MAG152_00945	MAG152_2	29715	31082	-	1368	106	14	0.71999	0.472654	0.656474	Peptidoglycan D%2CD-transpeptidase MrdA	Penicillin-binding protein	antibiotic target alteration	β-lactam	28.25
MAG152_01260	MAG152_2	88272	89255	-	984	95	6	0.897088	0.281616	0.313923	HTH-type transcriptional activator RhaR	soxS	antibiotic target alteration; antibiotic efflux; reduced permeability to antibiotic	Multidrug	28.57
MAG152_01780	MAG152_3	79939	81501	+	1563	138	24	0.820402	0.709176	0.864425	Major cardiolipin synthase ClsA	cls	antibiotic target alteration	Peptide	31.71
MAG152_02700	MAG152_5	61105	63495	+	2391	292	37	1.13478	0.7147	0.629816	Translation initiation factor IF-2	EF-Tu	antibiotic target alteration	Elfamycin	31.43
MAG152_03380	MAG152_7	29206	30477	-	1272	115	4	0.840074	0.145236	0.172885	UDP-N-acetylglucosamine 1-carboxyvinyltransferase 1	murA	antibiotic target alteration	Fosfomycin	43.88
MAG152_03405	MAG152_7	36084	38549	-	2466	344	6	1.2962	0.112372	0.0866938	Stage V sporulation protein D	Penicillin-binding protein	antibiotic target alteration	β-lactam	23.88
MAG152_03485	MAG152_7	50018	50758	+	741	74	18	0.927941	1.12191	1.20903	Carnitine transport ATP-binding protein OpuCA	eatAv	antibiotic target protection	Pleuromutilin	26.87
MAG152_04400	MAG152_10	20503	21156	-	654	61	0	0.86668	0	0	hypothetical protein	nalC	antibiotic efflux	Multidrug	30.61
MAG152_05195	MAG152_13	15890	18136	-	2247	313	12	1.29434	0.246649	0.19056	DNA gyrase subunit A	gyrA	antibiotic target alteration	Fluoroquinolone	32.08
MAG152_05210	MAG152_13	19071	21065	-	1995	262	18	1.2203	0.416708	0.341481	DNA gyrase subunit B	gyrB	antibiotic target alteration	Fluoroquinolone	32.83
MAG152_05470	MAG152_14	14651	16801	-	2151	337	40	1.45578	0.858858	0.589964	Polyribonucleotide nucleotidyltransferase	rpsA	antibiotic target alteration	Pyrazinamide	46.58
MAG152_05570	MAG152_14	34728	36932	+	2205	249	12	1.04929	0.251347	0.239539	Peptidoglycan D%2CD-transpeptidase MrdA	Penicillin-binding protein	antibiotic target alteration	β-lactam	27.18
MAG152_06120	MAG152_17	19575	21155	+	1581	216	4	1.26949	0.11685	0.0920452	Peptide chain release factor 3	fusA	antibiotic target alteration	Fusidic acid	28.72
MAG152_06700	MAG152_20	31408	31860	+	453	47	0	0.964065	0	0	hypothetical protein	mexR	antibiotic target alteration; antibiotic efflux	Multidrug	29.37
MAG152_08180	MAG152_28	25330	28005	-	2676	330	8	1.14587	0.138072	0.120496	Elongation factor G%2C mitochondrial	fusA	antibiotic target alteration	Fusidic acid	26.2
MAG152_08220	MAG152_29	8044	9705	-	1662	180	6	1.00635	0.166733	0.165681	Sensor histidine kinase ResE	walK	antibiotic target alteration	Peptide	25.39
MAG152_08330	MAG152_30	9079	10284	-	1206	157	468	1.20965	17.9226	14.8164	Elongation factor Tu	EF-Tu	antibiotic target alteration	Elfamycin	71.11
MAG152_08360	MAG152_30	18184	21885	-	3702	435	73	1.09184	0.910727	0.83412	DNA-directed RNA polymerase subunit beta	rpoB	antibiotic target alteration; antibiotic target replacement	Rifampicin	66.4
MAG152_08475	MAG152_31	20015	21820	+	1806	225	11	1.15763	0.281305	0.242999	Elongation factor 4	EF-Tu	antibiotic target alteration	Elfamycin	27.6
MAG152_08705	MAG152_34	2476	3525	-	1050	134	0	1.18583	0	0	L-threonine 3-dehydrogenase	mexS	antibiotic efflux	Multidrug	26.69
MAG152_08745	MAG152_34	10892	11740	-	849	92	12	1.0069	0.652793	0.648319	HTH-type transcriptional activator RhaR	soxS	antibiotic target alteration; antibiotic efflux; reduced permeability to antibiotic	Multidrug	31.63
MAG152_08875	MAG152_36	1350	3431	-	2082	235	96	1.0488	2.12957	2.03048	Elongation factor G	fusA	antibiotic target alteration	Fusidic acid	37.16
MAG152_09135	MAG152_38	11235	11978	+	744	105	6	1.31136	0.37246	0.284025	3-oxoacyl-[acyl-carrier-protein] reductase FabG	fabI	antibiotic target alteration	Disinfecting agents	25.3
MAG152_09980	MAG152_54	1734	3557	-	1824	284	11	1.44677	0.278529	0.192517	GTP-binding protein TypA/BipA	EF-Tu	antibiotic target alteration	Elfamycin	28.05
MAG153_00005	MAG153_1	825	1772	+	948	102	0	0.999766	0	0	HTH-type transcriptional activator RhaS	soxS	antibiotic target alteration; antibiotic efflux; reduced permeability to antibiotic	Multidrug	32.65
MAG153_00290	MAG153_1	76762	78570	-	1809	5392	43	27.6961	1.09782	0.0396382	Elongation factor 4	EF-Tu	antibiotic target alteration	Elfamycin	29.46
MAG153_00400	MAG153_2	1214	3139	+	1926	1438	66	6.9376	1.58267	0.228129	DNA gyrase subunit B	gyrB	antibiotic target alteration	Fluoroquinolone	51.56
MAG153_00405	MAG153_2	3158	5413	+	2256	2019	69	8.3158	1.41258	0.169867	DNA gyrase subunit A	gyrA	antibiotic target alteration	Fluoroquinolone	40.22
MAG153_01325	MAG153_4	46444	47118	-	675	1463	15	20.1394	1.02634	0.0509615	Signal transduction histidine-protein kinase AtoS	phoP	antibiotic target alteration; antibiotic efflux; resistance by absence	Multidrug	19.53
MAG153_02880	MAG153_10	33366	33998	+	633	1466	149	21.5197	10.8714	0.505181	50S ribosomal protein L3	rplC	antibiotic target alteration	Pleuromutilin	51.44
MAG153_03095	MAG153_11	12183	13772	+	1590	4050	38	23.6682	1.10379	0.0466363	Peptide chain release factor 3	fusA	antibiotic target alteration	Fusidic acid	28.63
MAG153_03695	MAG153_14	24174	25091	+	918	2483	2	25.1328	0.100621	0.00400358	HTH-type transcriptional activator RhaR	soxS	antibiotic target alteration; antibiotic efflux; reduced permeability to antibiotic	Multidrug	28.57
MAG153_03995	MAG153_16	7839	11696	-	3858	13701	722	32.9987	8.64324	0.261927	DNA-directed RNA polymerase subunit beta	rpoB	antibiotic target alteration; antibiotic target replacement	Rifampicin	62.63
MAG153_04060	MAG153_16	27721	29328	+	1608	4330	24	25.0212	0.68933	0.0275498	HTH-type transcriptional activator RhaS	liaR	antibiotic target alteration; antibiotic efflux	Peptide	27.59
MAG153_04280	MAG153_18	22	879	+	858	1225	14	13.2665	0.753603	0.0568051	UDP-N-acetylglucosamine 1-carboxyvinyltransferase 2	murA	antibiotic target alteration	Fosfomycin	49.44
MAG153_04345	MAG153_18	13775	15700	+	1926	7446	130	35.9231	3.11737	0.0867792	DNA gyrase subunit B	gyrB	antibiotic target alteration	Fluoroquinolone	66.2
MAG153_04350	MAG153_18	15715	18267	+	2553	8956	140	32.5964	2.53267	0.0776979	DNA gyrase subunit A	gyrA	antibiotic target alteration	Fluoroquinolone	58.35
MAG153_04685	MAG153_20	24055	26124	+	2070	6592	77	29.5906	1.718	0.0580589	Stage V sporulation protein D	Penicillin-binding protein	antibiotic target alteration	β-lactam	24.32
MAG153_04690	MAG153_20	26192	27958	+	1767	5203	0	27.3605	0	0	Stage V sporulation protein D	Penicillin-binding protein	antibiotic target alteration	β-lactam	26.86
MAG153_04710	MAG153_20	31541	32812	+	1272	3657	2	26.7143	0.0726181	0.00271832	UDP-N-acetylglucosamine 1-carboxyvinyltransferase 1	murA	antibiotic target alteration	Fosfomycin	35.08
MAG153_04950	MAG153_22	227	1852	+	1626	162	0	0.925766	0	0	Nucleotide-binding protein ExpZ	eatAv	antibiotic target protection	Pleuromutilin	25.75
MAG153_05030	MAG153_22	20597	22429	-	1833	6841	187	34.6788	4.71174	0.135868	GTP-binding protein TypA/BipA	EF-Tu	antibiotic target alteration	Elfamycin	32
MAG153_05205	MAG153_23	22347	23921	+	1575	3022	32	17.8287	0.938364	0.0526321	Major cardiolipin synthase ClsA	cls	antibiotic target alteration	Peptide	31.15
MAG153_05805	MAG153_27	3029	5674	-	2646	6789	239	23.8409	4.17167	0.17498	Translation initiation factor IF-2	EF-Tu	antibiotic target alteration	Elfamycin	29.96
MAG153_05845	MAG153_27	11281	13527	-	2247	492	0	2.03455	0	0	DNA gyrase subunit A	gyrA	antibiotic target alteration	Fluoroquinolone	41.12
MAG153_05850	MAG153_27	13675	15600	-	1926	195	0	0.940773	0	0	DNA gyrase subunit B	gyrB	antibiotic target alteration	Fluoroquinolone	50.23
MAG153_06235	MAG153_30	9271	10143	+	873	2036	6	21.6706	0.317423	0.0146477	HTH-type transcriptional activator RhaS	soxS	antibiotic target alteration; antibiotic efflux; reduced permeability to antibiotic	Multidrug	24.49
MAG153_06295	MAG153_30	22208	24301	-	2094	5428	104	24.0863	2.29382	0.0952333	Polyribonucleotide nucleotidyltransferase	rpsA	antibiotic target alteration	Pyrazinamide	38.16
MAG153_06325	MAG153_30	28095	30740	-	2646	232	2	0.814713	0.0349094	0.0428486	Translation initiation factor IF-2	EF-Tu	antibiotic target alteration	Elfamycin	29.96
MAG153_06435	MAG153_31	23311	24387	+	1077	1888	353	16.2889	15.1377	0.929325	30S ribosomal protein S1	rpsA	antibiotic target alteration	Pyrazinamide	37.64
MAG153_06625	MAG153_33	3294	4409	-	1116	2971	26	24.7369	1.076	0.0434977	D-alanine--D-alanine ligase	ddl	antibiotic target alteration	Glycopeptide	30.25
MAG153_06665	MAG153_33	13339	13890	-	552	2162	10	36.3935	0.836687	0.02299	hypothetical protein	nalC	antibiotic efflux	Multidrug	28.04
MAG153_06675	MAG153_33	15637	17319	-	1683	6115	2	33.7613	0.0548842	0.00162566	Adaptive-response sensory-kinase SasA	walK	antibiotic target alteration	Peptide	25.29
MAG153_06920	MAG153_35	16971	18557	+	1587	3081	8	18.0394	0.232817	0.0129061	Regulator of RpoS	basR	antibiotic target alteration; antibiotic efflux	Peptide	28.44
MAG153_07710	MAG153_42	3498	5096	-	1599	4040	4	23.4768	0.115535	0.00492123	HTH-type transcriptional activator RhaR	soxS	antibiotic target alteration; antibiotic efflux; reduced permeability to antibiotic	Multidrug	27.45
MAG153_08160	MAG153_46	4321	5877	+	1557	3934	11	23.4775	0.326292	0.013898	putative cardiolipin synthase YwiE	cls	antibiotic target alteration	Peptide	30.06
MAG153_08180	MAG153_46	9739	12753	+	3015	8404	27	25.9003	0.413598	0.0159688	Elongation factor G%2C mitochondrial	fusA	antibiotic target alteration	Fusidic acid	27.55
MAG153_08200	MAG153_46	16405	17079	+	675	1766	10	24.3105	0.684224	0.0281452	Phosphate regulon transcriptional regulatory protein PhoB	basR	antibiotic target alteration; antibiotic efflux	Peptide	37.44
MAG153_08390	MAG153_48	18750	21647	+	2898	4666	32	14.9607	0.50998	0.0340879	Peptidoglycan D%2CD-transpeptidase MrdA	Penicillin-binding protein	antibiotic target alteration	β-lactam	25.22
MAG153_08490	MAG153_49	19453	20301	-	849	2316	36	25.3476	1.95838	0.0772608	HTH-type transcriptional activator RhaS	soxS	antibiotic target alteration; antibiotic efflux; reduced permeability to antibiotic	Multidrug	28.3
MAG153_08665	MAG153_52	373	1173	+	801	2882	20	33.4324	1.15319	0.034493	HTH-type transcriptional activator RhaS	soxS	antibiotic target alteration; antibiotic efflux; reduced permeability to antibiotic	Multidrug	33.33
MAG153_08910	MAG153_54	16167	17852	+	1686	6375	2	35.1341	0.0547866	0.00155935	Sulfate adenylyltransferase subunit 1	EF-Tu	antibiotic target alteration	Elfamycin	25.88
MAG153_09560	MAG153_63	2600	3793	-	1194	5256	5222	40.9032	201.992	4.93829	Elongation factor Tu	EF-Tu	antibiotic target alteration	Elfamycin	73.48
MAG153_10015	MAG153_68	14425	14727	+	303	533	0	16.3452	0	0	Multiple antibiotic resistance protein MarA	soxS	antibiotic target alteration; antibiotic efflux; reduced permeability to antibiotic	Multidrug	24.49
MAG153_10180	MAG153_71	1006	1584	-	579	1209	8	19.4024	0.638136	0.0328896	hypothetical protein	nalC	antibiotic efflux	Multidrug	29.23
MAG153_10495	MAG153_76	4737	5588	+	852	2035	12	22.1938	0.650494	0.0293097	HTH-type transcriptional activator RhaS	soxS	antibiotic target alteration; antibiotic efflux; reduced permeability to antibiotic	Multidrug	31.91
MAG153_10570	MAG153_77	4829	7075	-	2247	5352	28	22.132	0.575515	0.0260038	DNA gyrase subunit A	gyrA	antibiotic target alteration	Fluoroquinolone	41.4
MAG153_10575	MAG153_77	7091	9016	-	1926	4762	11	22.9742	0.263778	0.0114815	DNA gyrase subunit B	gyrB	antibiotic target alteration	Fluoroquinolone	49.92
MAG153_10680	MAG153_79	4734	5579	-	846	2214	3	24.3172	0.163777	0.00673502	HTH-type transcriptional activator RhaR	soxS	antibiotic target alteration; antibiotic efflux; reduced permeability to antibiotic	Multidrug	29.13
MAG153_10695	MAG153_79	9473	10420	+	948	3010	33	29.5029	1.60771	0.0544932	HTH-type transcriptional activator RhaS	soxS	antibiotic target alteration; antibiotic efflux; reduced permeability to antibiotic	Multidrug	33.33
MAG153_11070	MAG153_86	7925	8860	-	936	2069	10	20.5396	0.493431	0.0240234	Melibiose operon regulatory protein	soxS	antibiotic target alteration; antibiotic efflux; reduced permeability to antibiotic	Multidrug	32.69
MAG153_11235	MAG153_89	7044	9680	+	2637	7981	181	28.1225	3.17008	0.112724	Penicillin-binding protein 1A	Penicillin-binding protein	antibiotic target alteration	β-lactam	31.49
MAG154_00390	MAG154_4	17325	18158	-	834	48	0	0.534788	0	0	HTH-type transcriptional activator RhaS	soxS	antibiotic target alteration; antibiotic efflux; reduced permeability to antibiotic	Multidrug	29.79
MAG154_01045	MAG154_12	6663	7970	-	1308	98	4	0.696186	0.141239	0.202875	UDP-N-acetylglucosamine 1-carboxyvinyltransferase 2	murA	antibiotic target alteration	Fosfomycin	49.88
MAG154_01215	MAG154_15	7067	7624	-	558	35	4	0.582828	0.331076	0.568051	hypothetical protein	acrR	antibiotic target alteration; antibiotic efflux	Multidrug	25
MAG154_01225	MAG154_15	9359	10045	-	687	35	2	0.473389	0.134454	0.284025	Alkaline phosphatase synthesis transcriptional regulatory protein PhoP	basR	antibiotic target alteration; antibiotic efflux	Peptide	36.61
MAG154_01540	MAG154_20	9090	10469	+	1380	62	2	0.417464	0.0669349	0.160337	Penicillin-binding protein A	Penicillin-binding protein	antibiotic target alteration	β-lactam	28.37
MAG154_01545	MAG154_20	10729	11613	-	885	61	8	0.640462	0.417492	0.651861	HTH-type transcriptional activator RhaR	soxS	antibiotic target alteration; antibiotic efflux; reduced permeability to antibiotic	Multidrug	27.88
MAG154_01775	MAG154_24	7092	8330	-	1239	85	2	0.637462	0.0745522	0.116952	3-oxoacyl-[acyl-carrier-protein] synthase 2	kasA	antibiotic target alteration	Isoniazid	40.78
MAG154_02155	MAG154_30	7372	9306	+	1935	117	4	0.561839	0.0954731	0.16993	Tetracycline resistance protein TetO	fusA	antibiotic target alteration	Fusidic acid	23.97
MAG154_02165	MAG154_30	9830	10714	-	885	67	0	0.703458	0	0	HTH-type transcriptional activator RhaR	soxS	antibiotic target alteration; antibiotic efflux; reduced permeability to antibiotic	Multidrug	24.47
MAG154_02255	MAG154_32	4719	6752	-	2034	131	0	0.598449	0	0	Beta-lactam-inducible penicillin-binding protein	Penicillin-binding protein	antibiotic target alteration	β-lactam	27
MAG154_02315	MAG154_34	223	1053	-	831	44	0	0.491992	0	0	HTH-type transcriptional activator RhaR	soxS	antibiotic target alteration; antibiotic efflux; reduced permeability to antibiotic	Multidrug	31
MAG154_02530	MAG154_38	7285	8349	+	1065	63	2	0.549664	0.0867326	0.157792	D-alanine--D-alanine ligase	ddl	antibiotic target alteration	Glycopeptide	40.34
MAG154_02590	MAG154_40	1682	3778	+	2097	103	6	0.4564	0.132146	0.28954	Polyribonucleotide nucleotidyltransferase	rpsA	antibiotic target alteration	Pyrazinamide	47.76
MAG154_02715	MAG154_43	5771	6373	-	603	41	32	0.631791	2.45095	3.87937	hypothetical protein	nalC	antibiotic efflux	Multidrug	29.59
MAG154_02935	MAG154_50	156	860	+	705	28	0	0.369042	0	0	HTH-type transcriptional activator RhaR	soxS	antibiotic target alteration; antibiotic efflux; reduced permeability to antibiotic	Multidrug	28
MAG154_03195	MAG154_58	5779	7608	-	1830	91	8	0.462059	0.201902	0.436962	Stage V sporulation protein D	Penicillin-binding protein	antibiotic target alteration	β-lactam	23.29
MAG154_03240	MAG154_61	204	1100	+	897	31	2	0.321126	0.102977	0.320674	DNA gyrase subunit B	parE	antibiotic target alteration	Fluoroquinolone	38.72
MAG154_03245	MAG154_61	1186	3420	+	2235	112	2	0.465637	0.0413289	0.0887579	DNA gyrase subunit A	gyrA	antibiotic target alteration	Fluoroquinolone	32.38
MAG154_03600	MAG154_74	3509	6058	-	2550	172	2	0.626751	0.0362236	0.0577959	DNA gyrase subunit A	gyrA	antibiotic target alteration	Fluoroquinolone	59.4
MAG154_03835	MAG154_83	31	1998	+	1968	105	6	0.495759	0.140808	0.284025	Translation initiation factor IF-2	fusA	antibiotic target alteration	Fusidic acid	32.82
MAG154_03845	MAG154_83	2541	3488	+	948	39	0	0.382264	0	0	Bifunctional oligoribonuclease and PAP phosphatase NrnA	yybT	antibiotic target alteration	Peptide	25.84
MAG154_04250	MAG154_102	192	2012	+	1821	77	2	0.392905	0.050725	0.129102	GTP-binding protein TypA/BipA	EF-Tu	antibiotic target alteration	Elfamycin	29.55
MAG154_04605	MAG154_117	2493	3347	-	855	29	0	0.315165	0	0	HTH-type transcriptional activator RhaR	soxS	antibiotic target alteration; antibiotic efflux; reduced permeability to antibiotic	Multidrug	28.16
MAG154_04770	MAG154_127	3135	4337	+	1203	55	6	0.424819	0.23035	0.54223	Folylpolyglutamate synthase	folC	antibiotic target alteration	Salicylic acid	35.81
MAG154_04780	MAG154_128	1881	3446	-	1566	67	4	0.397548	0.11797	0.296743	HTH-type transcriptional activator RhaR	soxS	antibiotic target alteration; antibiotic efflux; reduced permeability to antibiotic	Multidrug	30.43
MAG154_04880	MAG154_134	34	852	+	819	31	0	0.35171	0	0	HTH-type transcriptional activator RhaR	soxS	antibiotic target alteration; antibiotic efflux; reduced permeability to antibiotic	Multidrug	25.24
MAG154_05280	MAG154_155	32	541	+	510	22	0	0.400829	0	0	HTH-type transcriptional activator RhaS	soxS	antibiotic target alteration; antibiotic efflux; reduced permeability to antibiotic	Multidrug	28.26
MAG154_05325	MAG154_158	96	2282	-	2187	114	4	0.484354	0.0844721	0.174402	Peptidoglycan D%2CD-transpeptidase MrdA	Penicillin-binding protein	antibiotic target alteration	β-lactam	28.12
MAG155_00105	MAG155_1	18991	20046	-	1056	260	11	2.28779	0.481095	0.210288	Vancomycin/teicoplanin A-type resistance protein VanA	ddl	antibiotic target alteration	Glycopeptide	32.57
MAG155_00130	MAG155_1	26826	27401	-	576	147	5	2.37138	0.400912	0.169063	CDP-diacylglycerol--glycerol-3-phosphate 3-phosphatidyltransferase	pgsA	antibiotic target alteration	Peptide	40.82
MAG155_00900	MAG155_1	175729	177279	-	1551	369	2	2.21066	0.0595552	0.0269401	putative cardiolipin synthase YwiE	cls	antibiotic target alteration	Peptide	29.78
MAG155_00955	MAG155_2	6112	7311	-	1200	301	4	2.33073	0.15395	0.0660524	HTH-type transcriptional activator RhaR	soxS	antibiotic target alteration; antibiotic efflux; reduced permeability to antibiotic	Multidrug	30.61
MAG155_01580	MAG155_2	144380	144940	-	561	117	0	1.93789	0	0	hypothetical protein	mexZ	antibiotic efflux	Multidrug	29.69
MAG155_01830	MAG155_3	29861	30595	-	735	177	2	2.23765	0.125674	0.0561632	putative ABC transporter ATP-binding protein	eatAv	antibiotic target protection	Pleuromutilin	25.14
MAG155_01840	MAG155_3	33319	35145	-	1827	840	118	4.27216	2.98295	0.698229	GTP-binding protein TypA/BipA	EF-Tu	antibiotic target alteration	Elfamycin	31.15
MAG155_02060	MAG155_3	85530	87083	+	1554	371	6	2.21835	0.178321	0.0803845	putative cardiolipin synthase YwiE	cls	antibiotic target alteration	Peptide	29.1
MAG155_02220	MAG155_3	116750	118063	+	1314	271	0	1.91638	0	0	UDP-N-acetylglucosamine 1-carboxyvinyltransferase 1	murA	antibiotic target alteration	Fosfomycin	29.01
MAG155_02605	MAG155_4	40593	41708	+	1116	268	4	2.2314	0.165538	0.0741857	D-alanine--D-alanine ligase	ddl	antibiotic target alteration	Glycopeptide	39.62
MAG155_02795	MAG155_4	78183	80438	-	2256	500	2	2.05939	0.0409442	0.0198818	DNA gyrase subunit A	parC	antibiotic target alteration	Fluoroquinolone	36.86
MAG155_02805	MAG155_4	81170	83146	-	1977	416	6	1.95521	0.140167	0.0716891	DNA gyrase subunit B	gyrB	antibiotic target alteration	Fluoroquinolone	34.35
MAG155_03865	MAG155_6	13132	14004	-	873	220	5	2.34161	0.264519	0.112965	HTH-type transcriptional activator RhaS	soxS	antibiotic target alteration; antibiotic efflux; reduced permeability to antibiotic	Multidrug	31.37
MAG155_03985	MAG155_6	41494	42246	+	753	211	0	2.60372	0	0	3-oxoacyl-[acyl-carrier-protein] reductase FabG	fabI	antibiotic target alteration	Disinfecting agents	25.3
MAG155_04090	MAG155_6	68998	69873	+	876	219	0	2.32299	0	0	HTH-type transcriptional activator RhaS	soxS	antibiotic target alteration; antibiotic efflux; reduced permeability to antibiotic	Multidrug	24.49
MAG155_04185	MAG155_6	94646	95668	-	1023	269	0	2.44334	0	0	HTH-type transcriptional activator RhaR	soxS	antibiotic target alteration; antibiotic efflux; reduced permeability to antibiotic	Multidrug	33
MAG155_04195	MAG155_6	96738	99404	+	2667	703	4	2.44928	0.069269	0.0282813	Elongation factor G%2C mitochondrial	fusA	antibiotic target alteration	Fusidic acid	25.34
MAG155_05060	MAG155_8	69715	72114	-	2400	571	43	2.21071	0.827483	0.374307	Translation initiation factor IF-2	EF-Tu	antibiotic target alteration	Elfamycin	28.57
MAG155_05215	MAG155_9	21300	22913	-	1614	428	5	2.46404	0.143077	0.0580659	Protein-glutamate methylesterase/protein-glutamine glutaminase	uhpT	antibiotic target alteration	Fosfomycin	29.03
MAG155_05595	MAG155_10	31267	32880	+	1614	681	8	3.92058	0.228922	0.0583899	Peptide chain release factor 3	fusA	antibiotic target alteration	Fusidic acid	28.27
MAG155_05660	MAG155_10	47607	48353	-	747	202	3	2.51268	0.185482	0.0738185	FMN reductase [NAD(P)H]	nfsA	antibiotic target alteration	Nitrofurantoin	36.52
MAG155_06805	MAG155_14	53130	55100	+	1971	530	10	2.4986	0.234323	0.0937819	DNA gyrase subunit B	gyrB	antibiotic target alteration	Fluoroquinolone	57.7
MAG155_07390	MAG155_18	3829	5973	-	2145	503	18	2.17895	0.387567	0.177869	Polyribonucleotide nucleotidyltransferase	rpsA	antibiotic target alteration	Pyrazinamide	42.11
MAG155_07910	MAG155_24	6665	7498	-	834	173	0	1.92747	0	0	Gluconate 5-dehydrogenase	fabI	antibiotic target alteration	Disinfecting agents	24.71
MAG155_08040	MAG155_26	8107	10680	-	2574	676	36	2.44031	0.645945	0.264698	DNA gyrase subunit A	gyrA	antibiotic target alteration	Fluoroquinolone	49.26
MAG156_00645	MAG156_4	19915	20352	+	438	45	4	0.954652	0.421782	0.441817	Transcriptional regulatory protein WalR	basR	antibiotic target alteration; antibiotic efflux	Peptide	36.67
MAG156_00765	MAG156_5	8782	9795	+	1014	190	69	1.74109	3.14277	1.80506	Phthiocerol synthesis polyketide synthase type I PpsC	mexS	antibiotic efflux	Multidrug	29.6
MAG156_01235	MAG156_8	232	1422	-	1191	424	948	3.30796	36.7619	11.1132	Elongation factor Tu	EF-Tu	antibiotic target alteration	Elfamycin	80
MAG156_01240	MAG156_8	1499	3601	-	2103	599	1004	2.64664	22.0494	8.33109	Elongation factor G	fusA	antibiotic target alteration	Fusidic acid	60.4
MAG156_01285	MAG156_8	12453	16697	-	4245	1375	897	3.00976	9.75925	3.24254	DNA-directed RNA polymerase subunit beta'	rpoC	antibiotic target alteration	Peptide	50.58
MAG156_01290	MAG156_8	16697	20809	-	4113	1305	881	2.94821	9.8928	3.35553	DNA-directed RNA polymerase subunit beta	rpoB	antibiotic target alteration; antibiotic target replacement	Rifampicin	57.28
MAG156_01870	MAG156_13	16875	17561	+	687	148	4	2.00176	0.268909	0.134336	hypothetical protein	acrR	antibiotic target alteration; antibiotic efflux	Multidrug	36.07
MAG156_02120	MAG156_16	6895	8199	+	1305	270	50	1.92247	1.76954	0.920452	UDP-N-acetylglucosamine 1-carboxyvinyltransferase	murA	antibiotic target alteration	Fosfomycin	49.77
MAG156_02610	MAG156_21	3145	3948	-	804	173	10	1.99939	0.574441	0.287309	Enoyl-[acyl-carrier-protein] reductase [NADH] FabI	inhA	antibiotic target alteration	Isoniazid	33.82
MAG156_02745	MAG156_23	4743	5720	+	978	288	4	2.73628	0.188896	0.0690339	2-haloacrylate reductase	mexS	antibiotic efflux	Multidrug	30.43
MAG156_02760	MAG156_23	6667	9063	-	2397	559	32	2.16696	0.616572	0.284533	DNA topoisomerase 4 subunit A	parC	antibiotic target alteration	Fluoroquinolone	39.49
MAG156_02810	MAG156_23	16517	18403	-	1887	491	67	2.41778	1.63985	0.678248	DNA topoisomerase 4 subunit B	gyrB	antibiotic target alteration	Fluoroquinolone	37.34
MAG156_02925	MAG156_25	4706	5950	+	1245	305	124	2.27634	4.59996	2.02077	3-oxoacyl-[acyl-carrier-protein] synthase 2	kasA	antibiotic target alteration	Isoniazid	40
MAG156_02955	MAG156_25	10994	12802	+	1809	443	84	2.27547	2.14458	0.942477	Elongation factor 4	EF-Tu	antibiotic target alteration	Elfamycin	27.41
MAG156_03900	MAG156_38	43	1668	-	1626	307	16	1.75438	0.454466	0.259046	Peptide chain release factor RF3	fusA	antibiotic target alteration	Fusidic acid	27.86
MAG156_04565	MAG156_47	1608	2207	-	600	68	2	1.05309	0.15395	0.14619	hypothetical protein	mexR	antibiotic target alteration; antibiotic efflux	Multidrug	32.04
MAG156_05180	MAG156_56	715	3027	-	2313	518	6	2.08095	0.119806	0.0575727	hypothetical protein	liaS	antibiotic target alteration; antibiotic efflux	Peptide	24.66
MAG156_05630	MAG156_63	11119	12327	+	1209	423	1584	3.25103	60.5105	18.6127	Elongation factor Tu	EF-Tu	antibiotic target alteration	Elfamycin	79.55
MAG156_06000	MAG156_70	9800	10165	-	366	41	40	1.0409	5.04755	4.84921	Phosphate regulon transcriptional regulatory protein PhoB	basR	antibiotic target alteration; antibiotic efflux	Peptide	29.59
MAG156_06520	MAG156_80	5802	8438	-	2637	864	301	3.04446	5.27179	1.7316	DNA gyrase subunit A	gyrA	antibiotic target alteration	Fluoroquinolone	58.57
MAG156_07705	MAG156_105	8528	8992	-	465	91	6	1.81842	0.595937	0.327722	hypothetical protein	marR	antibiotic target alteration; antibiotic efflux	Multidrug	30.48
MAG156_07870	MAG156_109	3807	5369	+	1563	322	13	1.91427	0.384137	0.20067	Transcriptional regulatory protein ZraR	basR	antibiotic target alteration; antibiotic efflux	Peptide	30.63
MAG156_08035	MAG156_113	779	1594	-	816	220	8	2.50518	0.452795	0.180743	Transcriptional regulatory protein CreB	basR	antibiotic target alteration; antibiotic efflux	Peptide	32.79
MAG156_08235	MAG156_117	6119	7339	-	1221	341	40	2.59505	1.51303	0.583043	Adaptive-response sensory-kinase SasA	phoP	antibiotic target alteration; antibiotic efflux; resistance by absence	Multidrug	22.83
MAG156_08465	MAG156_123	6303	6908	-	606	119	3	1.82466	0.228639	0.125305	HTH-type transcriptional repressor KstR2	mexZ	antibiotic efflux	Multidrug	26.98
MAG156_08835	MAG156_132	1648	2304	-	657	124	4	1.75373	0.281188	0.160337	Nicotinamidase	pncA	antibiotic target alteration	Pyrazinamide	33.33
MAG156_10595	MAG156_180	813	2030	-	1218	398	23	3.03628	0.872132	0.287237	3-oxoacyl-[acyl-carrier-protein] synthase 1	kasA	antibiotic target alteration	Isoniazid	32.27
MAG156_11070	MAG156_194	3440	3886	-	447	101	2	2.09952	0.206645	0.0984246	hypothetical protein	mexR	antibiotic target alteration; antibiotic efflux	Multidrug	31.19
MAG156_11215	MAG156_198	310	3132	+	2823	701	602	2.30735	9.84889	4.26848	Translation initiation factor IF-2	EF-Tu	antibiotic target alteration	Elfamycin	33.62
MAG156_11230	MAG156_198	4572	6401	+	1830	504	250	2.55909	6.30944	2.4655	GTP-binding protein TypA/BipA	EF-Tu	antibiotic target alteration	Elfamycin	29.29
MAG156_11445	MAG156_206	3309	3836	-	528	85	0	1.49586	0	0	hypothetical protein	marR	antibiotic target alteration; antibiotic efflux	Multidrug	24.41
MAG156_11500	MAG156_208	3446	4072	-	627	236	4	3.49745	0.294642	0.0842448	Transcriptional regulatory protein TdiR	uhpT	antibiotic target alteration	Fosfomycin	34.69
MAG156_11995	MAG156_223	3724	5406	-	1683	242	0	1.3361	0	0	Cardiolipin synthase A	cls	antibiotic target alteration	Peptide	29.56
MAG156_12480	MAG156_241	3601	4245	+	645	122	6	1.75755	0.429629	0.244448	Response regulator protein TmoT	uhpT	antibiotic target alteration	Fosfomycin	33.51
MAG156_12735	MAG156_250	1763	2428	-	666	150	2	2.09278	0.138694	0.0662726	hypothetical protein	acrR	antibiotic target alteration; antibiotic efflux	Multidrug	28.99
MAG156_12755	MAG156_251	3359	4735	-	1377	335	6	2.26057	0.201242	0.0890229	Sulfate adenylyltransferase subunit 1	EF-Tu	antibiotic target alteration	Elfamycin	27.64
MAG156_12920	MAG156_258	1773	4598	-	2826	571	196	1.87746	3.20321	1.70614	Translation initiation factor IF-2	EF-Tu	antibiotic target alteration	Elfamycin	34.48
MAG156_12930	MAG156_259	215	724	-	510	101	0	1.84017	0	0	hypothetical protein	mexR	antibiotic target alteration; antibiotic efflux	Multidrug	28.17
MAG156_13680	MAG156_294	11	1624	+	1614	400	30	2.30284	0.858459	0.372783	putative peptidoglycan D%2CD-transpeptidase PenA	Penicillin-binding protein	antibiotic target alteration	β-lactam	43.16
MAG156_13715	MAG156_295	3298	3951	+	654	155	15	2.20222	1.05929	0.481011	hypothetical protein	nalC	antibiotic efflux	Multidrug	28.26
MAG156_13790	MAG156_299	2712	4169	+	1458	312	4	1.9884	0.126708	0.0637236	Major cardiolipin synthase ClsA	cls	antibiotic target alteration	Peptide	33.13
MAG156_14670	MAG156_346	1864	2913	+	1050	235	8	2.07963	0.351886	0.169207	Aldehyde reductase YahK	mexS	antibiotic efflux	Multidrug	38.81
MAG156_15455	MAG156_395	1066	2709	-	1644	372	6	2.10256	0.168559	0.0801684	Cardiolipin synthase C	cls	antibiotic target alteration	Peptide	26.63
[truncated: 3,468 more rows]

## Sheet: Table S5
Table S5. Occurrence and expression levels of antimicrobial resistance genes (ARGs) from plasmid-derived sequences.
Geneid	Contig	Start	End	Strand	Length	Metagenome raw read count	Metatranscriptome raw read count	Metagenome TPM normalized	Metatranscriptome TPM normalized	Metatranscriptome / Metagenome	Best hit ARG	Resistance mechanism	Drug class	Best identities (%)	PLSDB BLASTn best hit	BLASTn best hit evalue	NUCCORE_ACC	NUCCORE_Description	plasmidfinder
DIOLINCF_00064	k141_1003263	1789	3000	+	1212	56	0	5.87776	0	0	soxS	antibiotic target alteration; antibiotic efflux; reduced permeability to antibiotic	Multidrug	27	NZ_CP007453.1	4.14e-19	NZ_CP007453.1	Peptoclostridium acidaminophilum DSM 3953 strain al-2 plasmid EAL2_808p, complete sequence
DIOLINCF_00068	k141_1003263	6622	8193	-	1572	92	3	7.44495	4.12665	0.554289	soxS	antibiotic target alteration; antibiotic efflux; reduced permeability to antibiotic	Multidrug	27.18	NZ_CP007453.1	4.14e-19	NZ_CP007453.1	Peptoclostridium acidaminophilum DSM 3953 strain al-2 plasmid EAL2_808p, complete sequence
DIOLINCF_00076	k141_1003263	14882	15202	+	321	16	0	6.34076	0	0	mexR	antibiotic target alteration; antibiotic efflux	Multidrug	42.86	NZ_CP007453.1	4.14e-19	NZ_CP007453.1	Peptoclostridium acidaminophilum DSM 3953 strain al-2 plasmid EAL2_808p, complete sequence
DIOLINCF_00081	k141_1003263	20066	20581	-	516	69	0	17.0108	0	0	mexS	antibiotic efflux	Multidrug	41.46	NZ_CP007453.1	4.14e-19	NZ_CP007453.1	Peptoclostridium acidaminophilum DSM 3953 strain al-2 plasmid EAL2_808p, complete sequence
DIOLINCF_00120	k141_1005611	2570	2863	-	294	20	4	8.65384	29.4199	3.39964	nfxB	antibiotic efflux	Multidrug	39.29	NZ_AP023421.1	2.18e-58	NZ_AP023421.1	Pusillibacter faecalis strain MM59 plasmid pMM59_01
DIOLINCF_00139	k141_1006492	1131	1418	-	288	13	0	5.74219	0	0	marR	antibiotic target alteration; antibiotic efflux	Multidrug	45	NZ_CP014678.1	0	NZ_CP014678.1	Kozakia baliensis strain DSM 14400 plasmid pKB14400_4, complete sequence
DIOLINCF_00175	k141_1007501	12036	13229	-	1194	85	16	9.05609	28.9764	3.19966	mexS	antibiotic efflux	Multidrug	40.74	NZ_CP015201.1	0	NZ_CP015201.1	Chryseobacterium glaciei strain IHBB 10212 plasmid pMP02, complete sequence
DIOLINCF_00178	k141_1007501	15673	16227	-	555	52	6	11.9189	23.3769	1.96133	nalC	antibiotic efflux	Multidrug	31.67	NZ_CP015201.1	0	NZ_CP015201.1	Chryseobacterium glaciei strain IHBB 10212 plasmid pMP02, complete sequence
DIOLINCF_00179	k141_1007501	16185	16295	-	111	6	0	6.8763	0	0	mexS	antibiotic efflux	Multidrug	31.25	NZ_CP015201.1	0	NZ_CP015201.1	Chryseobacterium glaciei strain IHBB 10212 plasmid pMP02, complete sequence
DIOLINCF_00189	k141_1007501	24440	25690	-	1251	189	6	19.219	10.3711	0.539625	kasA	antibiotic target alteration	Isoniazid	34.51	NZ_CP015201.1	0	NZ_CP015201.1	Chryseobacterium glaciei strain IHBB 10212 plasmid pMP02, complete sequence
DIOLINCF_00190	k141_1007501	25746	26333	-	588	57	0	12.3317	0	0	mexZ	antibiotic efflux	Multidrug	40.38	NZ_CP015201.1	0	NZ_CP015201.1	Chryseobacterium glaciei strain IHBB 10212 plasmid pMP02, complete sequence
DIOLINCF_00193	k141_1007501	32383	33210	-	828	67	4	10.2937	10.4462	1.01482	soxS	antibiotic target alteration; antibiotic efflux; reduced permeability to antibiotic	Multidrug	34.48	NZ_CP015201.1	0	NZ_CP015201.1	Chryseobacterium glaciei strain IHBB 10212 plasmid pMP02, complete sequence
DIOLINCF_00202	k141_1007501	41463	42335	+	873	86	2	12.5317	4.95387	0.395307	soxS	antibiotic target alteration; antibiotic efflux; reduced permeability to antibiotic	Multidrug	23.38	NZ_CP015201.1	0	NZ_CP015201.1	Chryseobacterium glaciei strain IHBB 10212 plasmid pMP02, complete sequence
DIOLINCF_00222	k141_1007501	59955	60854	+	900	87	6	12.2971	14.4158	1.17229	gyrA	antibiotic target alteration	Fluoroquinolone	21.3	NZ_CP015201.1	0	NZ_CP015201.1	Chryseobacterium glaciei strain IHBB 10212 plasmid pMP02, complete sequence
DIOLINCF_00265	k141_1007501	95533	96165	-	633	109	0	21.9053	0	0	rpoC	antibiotic target alteration	Peptide	16.06	NZ_CP015201.1	0	NZ_CP015201.1	Chryseobacterium glaciei strain IHBB 10212 plasmid pMP02, complete sequence
DIOLINCF_00362	k141_1010767	3498	5096	-	1599	4087	4	325.149	5.40929	0.0166364	soxS	antibiotic target alteration; antibiotic efflux; reduced permeability to antibiotic	Multidrug	27.45	NZ_CP020371.1	8.67e-24	NZ_CP020371.1	Candidatus Thiodictyon syntrophicum strain Cad16T plasmid pTs417, complete sequence
DIOLINCF_00365	k141_1010767	7730	8314	+	585	1897	9	412.513	33.2672	0.0806451	acrR	antibiotic target alteration; antibiotic efflux	Multidrug	25.86	NZ_CP020371.1	8.67e-24	NZ_CP020371.1	Candidatus Thiodictyon syntrophicum strain Cad16T plasmid pTs417, complete sequence
DIOLINCF_00374	k141_1010767	18008	18928	-	921	2271	12	313.678	28.1741	0.0898187	soxS	antibiotic target alteration; antibiotic efflux; reduced permeability to antibiotic	Multidrug	23.47	NZ_CP020371.1	8.67e-24	NZ_CP020371.1	Candidatus Thiodictyon syntrophicum strain Cad16T plasmid pTs417, complete sequence
DIOLINCF_00383	k141_1011111	1189	2040	+	852	51	0	7.61477	0	0	soxR	antibiotic target alteration; antibiotic efflux	Multidrug	29.03	NZ_AP023416.1	9.98e-65	NZ_AP023416.1	Vescimonas fastidiosa strain MM35 plasmid pMM35_01
DIOLINCF_00397	k141_1011111	19011	19346	+	336	39	2	14.7656	12.8712	0.871702	katG	antibiotic target alteration	Isoniazid	24.39	NZ_AP023416.1	9.98e-65	NZ_AP023416.1	Vescimonas fastidiosa strain MM35 plasmid pMM35_01
DIOLINCF_00457	k141_1012346	6374	6967	-	594	93	20	19.917	72.8069	3.65553	marR	antibiotic target alteration; antibiotic efflux	Multidrug	46.88	NC_014007.1	0	NC_014007.1	Sphingobium indicum UT26S plasmid pCHQ1, complete sequence
DIOLINCF_00497	k141_1013225	5654	5920	-	267	5	0	2.38224	0	0	fabI	antibiotic target alteration	Disinfecting agents	33.33	NZ_CP022371.1	0	NZ_CP022371.1	Bosea sp. AS-1 plasmid unnamed2, complete sequence
DIOLINCF_00582	k141_1013633	3870	4781	-	912	638	4	88.9922	9.48406	0.106572	soxS	antibiotic target alteration; antibiotic efflux; reduced permeability to antibiotic	Multidrug	27	NC_012780.1	0	NC_012780.1	[Eubacterium] eligens ATCC 27750 plasmid unnamed, complete sequence
DIOLINCF_00591	k141_1014416	2667	3503	-	837	574	69	87.2394	178.26	2.04334	eatAv	antibiotic target protection	Pleuromutilin	21.51	NZ_AP024229.1	0	NZ_AP024229.1	Lactococcus cremoris strain EPSC plasmid pEPSC7, complete sequence
DIOLINCF_00634	k141_1018109	1907	2533	-	627	57	14	11.5647	48.2825	4.17499	acrR	antibiotic target alteration; antibiotic efflux	Multidrug	35.09	NZ_CP031081.1	0	NZ_CP031081.1	Paracoccus yeei strain CCUG 32053 plasmid pYEE3, complete sequence
DIOLINCF_00636	k141_1018109	3857	6595	+	2739	206	98	9.56757	77.3683	8.08652	eatAv	antibiotic target protection	Pleuromutilin	23.21	NZ_CP031081.1	0	NZ_CP031081.1	Paracoccus yeei strain CCUG 32053 plasmid pYEE3, complete sequence
DIOLINCF_00638	k141_1018109	7721	8800	+	1080	58	17	6.83173	34.0372	4.98223	mexR	antibiotic target alteration; antibiotic efflux	Multidrug	32.56	NZ_CP031081.1	0	NZ_CP031081.1	Paracoccus yeei strain CCUG 32053 plasmid pYEE3, complete sequence
DIOLINCF_00660	k141_1019393	5944	6594	+	651	340	0	66.4392	0	0	acrR	antibiotic target alteration; antibiotic efflux	Multidrug	57.14	NZ_AP023416.1	0	NZ_AP023416.1	Vescimonas fastidiosa strain MM35 plasmid pMM35_01
DIOLINCF_00667	k141_1019872	932	1795	+	864	304	4	44.7596	10.011	0.22366	soxS	antibiotic target alteration; antibiotic efflux; reduced permeability to antibiotic	Multidrug	19.59	NZ_LR135358.1	6.22e-24	NZ_LR135358.1	Enterococcus faecium isolate E7948 plasmid 2	repUS15_2_repA(pNB2354p1)
DIOLINCF_00669	k141_1019872	2395	2859	+	465	94	0	25.7159	0	0	soxR	antibiotic target alteration; antibiotic efflux	Multidrug	29.41	NZ_LR135358.1	6.22e-24	NZ_LR135358.1	Enterococcus faecium isolate E7948 plasmid 2	repUS15_2_repA(pNB2354p1)
DIOLINCF_00671	k141_1019872	3139	4098	-	960	237	3	31.4053	6.75739	0.215167	soxS	antibiotic target alteration; antibiotic efflux; reduced permeability to antibiotic	Multidrug	28.26	NZ_LR135358.1	6.22e-24	NZ_LR135358.1	Enterococcus faecium isolate E7948 plasmid 2	repUS15_2_repA(pNB2354p1)
DIOLINCF_00683	k141_1020740	7505	7882	+	378	44	0	14.8077	0	0	nalC	antibiotic efflux	Multidrug	55	NZ_CP054304.1	0	NZ_CP054304.1	Klebsiella pneumoniae strain MS14393 plasmid pMS14393A, complete sequence	IncFII(K)
DIOLINCF_00715	k141_1022046	1897	2898	-	1002	160	4	20.3132	8.6322	0.424955	mexZ	antibiotic efflux	Multidrug	31.03	NZ_LR135396.1	8.79e-64
DIOLINCF_00736	k141_1022046	16439	17182	+	744	128	0	21.8858	0	0	eatAv	antibiotic target protection	Pleuromutilin	26.47	NZ_LR135396.1	8.79e-64
DIOLINCF_00740	k141_1022046	19112	19480	-	369	51	0	17.5821	0	0	fusA	antibiotic target alteration	Fusidic acid	20.78	NZ_LR135396.1	8.79e-64
DIOLINCF_00742	k141_1022046	20107	20967	+	861	135	2	19.9461	5.02292	0.251825	eatAv	antibiotic target protection	Pleuromutilin	27.27	NZ_LR135396.1	8.79e-64
DIOLINCF_00770	k141_1022546	20065	20805	-	741	678	19	116.396	55.4453	0.476351	uhpT	antibiotic target alteration	Fosfomycin	28	NZ_CP012477.1	2.27e-44	NZ_CP012477.1	Arthrobacter sp. ERGS1:01 isolate water plasmid unnamed2, complete sequence
DIOLINCF_00774	k141_1022546	22956	23186	-	231	57	0	31.3898	0	0	mexZ	antibiotic efflux	Multidrug	33.33	NZ_CP012477.1	2.27e-44	NZ_CP012477.1	Arthrobacter sp. ERGS1:01 isolate water plasmid unnamed2, complete sequence
DIOLINCF_00791	k141_1023095	5693	6307	+	615	23	0	4.7575	0	0	acrR	antibiotic target alteration; antibiotic efflux	Multidrug	33.63	NZ_CP017783.1	0	NZ_CP017783.1	Rhodobacter sp. LPB0142 plasmid pEJ02, complete sequence
DIOLINCF_00814	k141_1023254	8020	8196	+	177	78	2	56.0593	24.4335	0.435851	mexT	antibiotic efflux	Multidrug	34.48	NZ_MN336501.1	3.34e-140
DIOLINCF_00855	k141_1025269	5378	5719	+	342	11	0	4.0916	0	0	parC	antibiotic target alteration	Fluoroquinolone	25.51	CP001772.1	2.66e-13	CP001772.1	Spirosoma linguale DSM 74 plasmid pSLIN03, complete sequence
DIOLINCF_00911	k141_102735	12011	12340	-	330	54	0	20.8164	0	0	tetR	antibiotic target alteration; antibiotic efflux	Tetracycline	46.15	NZ_CP044976.1	0
DIOLINCF_00938	k141_1030213	11553	12401	-	849	149	0	22.3257	0	0	acrR	antibiotic target alteration; antibiotic efflux	Multidrug	32.56	NZ_CP011404.1	0	NZ_CP011404.1	Ligilactobacillus salivarius str. Ren plasmid pR1, complete sequence
DIOLINCF_00963	k141_1031297	5214	5768	+	555	84	2	19.2536	7.79231	0.404719	murA	antibiotic target alteration	Fosfomycin	30.65	NC_020548.1	0	NC_020548.1	Azoarcus sp. KH32C plasmid pAZKH, complete sequence
DIOLINCF_00994	k141_1031297	39205	40176	-	972	118	0	15.4434	0	0	mexS	antibiotic efflux	Multidrug	29.97	NC_020548.1	0	NC_020548.1	Azoarcus sp. KH32C plasmid pAZKH, complete sequence
DIOLINCF_01053	k141_1035701	8521	9147	+	627	135	6	27.39	20.6925	0.755475	tetR	antibiotic target alteration; antibiotic efflux	Tetracycline	49.75	NZ_CP011571.1	0
DIOLINCF_01065	k141_1037275	23	358	+	336	20	0	7.57211	0	0	mexT	antibiotic efflux	Multidrug	38.3	NZ_CP011869.1	7.38e-95	NZ_CP011869.1	Pseudonocardia sp. HH130629-09 plasmid pLS1-1, complete sequence
DIOLINCF_01078	k141_1038455	810	1589	-	780	491	42	80.078	116.435	1.45402	tetR	antibiotic target alteration; antibiotic efflux	Tetracycline	48	CP056626.1	0	CP056626.1	Escherichia coli strain RHBSTW-00304 plasmid pRHBSTW-00304_2, complete sequence	IncFIB(K)
DIOLINCF_01079	k141_1038455	1589	2611	-	1023	632	55	78.5901	116.256	1.47927	acrR	antibiotic target alteration; antibiotic efflux	Multidrug	26.21	CP056626.1	0	CP056626.1	Escherichia coli strain RHBSTW-00304 plasmid pRHBSTW-00304_2, complete sequence	IncFIB(K)
DIOLINCF_01106	k141_1041097	897	1367	+	471	15	0	4.05132	0	0	soxR	antibiotic target alteration; antibiotic efflux	Multidrug	26.83	NC_015685.1	0
DIOLINCF_01149	k141_1044948	6303	6908	-	606	120	3	25.1904	10.7048	0.424955	mexZ	antibiotic efflux	Multidrug	26.88	NZ_CP063167.1	0
DIOLINCF_01163	k141_1045694	102	1178	-	1077	198	4	23.3871	8.03107	0.343398	mexS	antibiotic efflux	Multidrug	44.44	NZ_CP035512.1	0	NZ_CP035512.1	Haematobacter massiliensis strain OT1 plasmid pOT1-2, complete sequence
DIOLINCF_01175	k141_1045694	11240	11872	-	633	34	0	6.83284	0	0	acrR	antibiotic target alteration; antibiotic efflux	Multidrug	28.57	NZ_CP035512.1	0	NZ_CP035512.1	Haematobacter massiliensis strain OT1 plasmid pOT1-2, complete sequence
DIOLINCF_01177	k141_1045694	12116	13090	+	975	63	2	8.21982	4.43562	0.539625	soxR	antibiotic target alteration; antibiotic efflux	Multidrug	50	NZ_CP035512.1	0	NZ_CP035512.1	Haematobacter massiliensis strain OT1 plasmid pOT1-2, complete sequence
DIOLINCF_01209	k141_1047009	3248	3520	-	273	24	0	11.1834	0	0	nfxB	antibiotic efflux	Multidrug	36.59	NC_012782.1	0	NC_012782.1	[Eubacterium] eligens ATCC 27750 plasmid unnamed, complete sequence
DIOLINCF_01367	k141_1066148	65	703	-	639	1063	38	211.621	128.591	0.607649	acrR	antibiotic target alteration; antibiotic efflux	Multidrug	33.33	NZ_MN894887.1	0
DIOLINCF_01380	k141_1067361	4109	4363	+	255	16	0	7.9819	0	0	mexR	antibiotic target alteration; antibiotic efflux	Multidrug	32	NC_014007.1	0	NC_014007.1	Sphingobium indicum UT26S plasmid pCHQ1, complete sequence
DIOLINCF_01390	k141_1067361	12612	12887	+	276	14	0	6.45276	0	0	ethA	antibiotic target alteration	Ethionamide	32.26	NC_014007.1	0	NC_014007.1	Sphingobium indicum UT26S plasmid pCHQ1, complete sequence
DIOLINCF_01401	k141_1067361	22516	23316	-	801	69	7	10.9583	18.8971	1.72445	mexT	antibiotic efflux	Multidrug	37.93	NC_014007.1	0	NC_014007.1	Sphingobium indicum UT26S plasmid pCHQ1, complete sequence
DIOLINCF_01424	k141_1067361	42035	42460	+	426	114	0	34.0425	0	0	soxR	antibiotic target alteration; antibiotic efflux	Multidrug	31.75	NC_014007.1	0	NC_014007.1	Sphingobium indicum UT26S plasmid pCHQ1, complete sequence
DIOLINCF_01436	k141_1067361	51974	52402	+	429	48	2	14.2335	10.081	0.708258	soxR	antibiotic target alteration; antibiotic efflux	Multidrug	25.2	NC_014007.1	0	NC_014007.1	Sphingobium indicum UT26S plasmid pCHQ1, complete sequence
DIOLINCF_01439	k141_1067361	55857	56567	-	711	74	4	13.24	12.1652	0.918821	soxR	antibiotic target alteration; antibiotic efflux	Multidrug	28.33	NC_014007.1	0	NC_014007.1	Sphingobium indicum UT26S plasmid pCHQ1, complete sequence
DIOLINCF_01449	k141_1067361	67843	69423	+	1581	159	16	12.7936	21.8835	1.71051	nalC	antibiotic efflux	Multidrug	43.14	NC_014007.1	0	NC_014007.1	Sphingobium indicum UT26S plasmid pCHQ1, complete sequence
DIOLINCF_01465	k141_1068060	7936	8520	+	585	44	0	9.56804	0	0	acrR	antibiotic target alteration; antibiotic efflux	Multidrug	26.76	NZ_CP069303.1	0
DIOLINCF_01528	k141_1073250	3662	4390	+	729	68	14	11.8661	41.5269	3.49963	marR	antibiotic target alteration; antibiotic efflux	Multidrug	52.38	NZ_LC589063.1	0
DIOLINCF_01564	k141_1075198	3306	5300	+	1995	114	2	7.26923	2.16778	0.298214	soxR	antibiotic target alteration; antibiotic efflux	Multidrug	34.78	NZ_CP044425.1	0	NZ_CP044425.1	Paracoccus pantotrophus strain DSM 2944 plasmid pPAN2, complete sequence
DIOLINCF_01591	k141_1075852	3515	4507	+	993	933	8	119.525	17.4209	0.145751	nfxB	antibiotic efflux	Multidrug	29.27	NZ_CP069428.1	8.11e-31	NZ_CP069428.1	Streptococcus oralis strain SF100 plasmid unnamed
DIOLINCF_01603	k141_1076614	3262	3720	-	459	242	5	67.0701	23.5552	0.351202	tetR	antibiotic target alteration; antibiotic efflux	Tetracycline	50	NZ_AP023265.1	0
DIOLINCF_01662	k141_1078157	5004	5318	+	315	41	2	16.5577	13.7293	0.82918	acrR	antibiotic target alteration; antibiotic efflux	Multidrug	30	NZ_CP010270.1	9.45e-26	NZ_CP010270.1	Paenibacillus polymyxa strain Sb3-1 plasmid pSb31l, complete sequence
DIOLINCF_01668	k141_1078157	9522	9761	-	240	32	0	16.9615	0	0	nalC	antibiotic efflux	Multidrug	24.14	NZ_CP010270.1	9.45e-26	NZ_CP010270.1	Paenibacillus polymyxa strain Sb3-1 plasmid pSb31l, complete sequence
DIOLINCF_01674	k141_1078290	490	846	+	357	13	0	4.63235	0	0	soxR	antibiotic target alteration; antibiotic efflux	Multidrug	25.42	NZ_MN336501.1	0
DIOLINCF_01684	k141_1078984	1566	2342	+	777	90	0	14.7349	0	0	nfxB	antibiotic efflux	Multidrug	24.24	NZ_CP011571.1	0
DIOLINCF_01699	k141_1078984	11123	11512	+	390	64	0	20.8757	0	0	mexR	antibiotic target alteration; antibiotic efflux	Multidrug	29.17	NZ_CP011571.1	0
DIOLINCF_01713	k141_1079144	5025	5279	-	255	7	0	3.49208	0	0	mexR	antibiotic target alteration; antibiotic efflux	Multidrug	27.69	NC_014007.1	0	NC_014007.1	Sphingobium indicum UT26S plasmid pCHQ1, complete sequence
DIOLINCF_01724	k141_1080040	2044	3555	-	1512	420	0	35.3365	0	0	eatAv	antibiotic target protection	Pleuromutilin	21.65	NZ_AP018531.1	0
DIOLINCF_01726	k141_1080040	5202	6248	+	1047	372	4	45.1984	8.26119	0.182776	nalC	antibiotic efflux	Multidrug	42.31	NZ_AP018531.1	0
DIOLINCF_01727	k141_1080040	6267	7058	+	792	271	6	43.5282	16.3816	0.376344	soxS	antibiotic target alteration; antibiotic efflux; reduced permeability to antibiotic	Multidrug	36.54	NZ_AP018531.1	0
DIOLINCF_01734	k141_1080040	12990	13829	+	840	142	0	21.5048	0	0	soxS	antibiotic target alteration; antibiotic efflux; reduced permeability to antibiotic	Multidrug	29.29	NZ_AP018531.1	0
DIOLINCF_01755	k141_1080505	2126	2926	-	801	993	40	157.704	107.983	0.684721	soxR	antibiotic target alteration; antibiotic efflux	Multidrug	27.42	NZ_CP028186.1	0	NZ_CP028186.1	Campylobacter jejuni strain CFSAN054107 plasmid pGMI16-002, complete sequence
DIOLINCF_01785	k141_1082495	49	345	+	297	401	10	171.757	72.8069	0.423895	acrR	antibiotic target alteration; antibiotic efflux	Multidrug	30.95	NZ_AP023421.1	0	NZ_AP023421.1	Pusillibacter faecalis strain MM59 plasmid pMM59_01
DIOLINCF_01787	k141_1082766	68	934	+	867	226	0	33.1601	0	0	nalC	antibiotic efflux	Multidrug	37.84	NZ_AP023416.1	5.95e-49	NZ_AP023416.1	Vescimonas fastidiosa strain MM35 plasmid pMM35_01
DIOLINCF_01801	k141_1082766	10061	10345	+	285	61	0	27.2277	0	0	parC	antibiotic target alteration	Fluoroquinolone	27.59	NZ_AP023416.1	5.95e-49	NZ_AP023416.1	Vescimonas fastidiosa strain MM35 plasmid pMM35_01
DIOLINCF_01810	k141_1082918	30	710	+	681	89	0	16.6253	0	0	mexT	antibiotic efflux	Multidrug	46.43	NZ_CP016821.1	0	NZ_CP016821.1	Rhodococcus sp. p52 plasmid pDF01, complete sequence
DIOLINCF_01820	k141_1082918	6344	7663	+	1320	352	0	33.9231	0	0	glpT	antibiotic target alteration	Fosfomycin	34.21	NZ_CP016821.1	0	NZ_CP016821.1	Rhodococcus sp. p52 plasmid pDF01, complete sequence
DIOLINCF_01853	k141_1084256	20184	20798	+	615	36	4	7.44653	14.0642	1.88869	nalC	antibiotic efflux	Multidrug	33.9	NZ_CP022363.1	4.12e-71	NZ_CP022363.1	Azospirillum sp. TSH58 plasmid TSH58_p03, complete sequence
DIOLINCF_01893	k141_1087948	270	659	-	390	25	0	8.15458	0	0	mexR	antibiotic target alteration; antibiotic efflux	Multidrug	29.17	NZ_CP011571.1	0
DIOLINCF_01911	k141_108891	482	790	+	309	22	0	9.05713	0	0	nfxB	antibiotic efflux	Multidrug	43.48	NZ_CP023740.1	0	NZ_CP023740.1	Methylosinus trichosporium OB3b plasmid pOB3b3, complete sequence
DIOLINCF_01913	k141_1089580	359	766	+	408	8	0	2.49434	0	0	soxR	antibiotic target alteration; antibiotic efflux	Multidrug	32.81	CP048299.1	3.79e-94	CP048299.1	Salmonella enterica subsp. enterica serovar Schwarzengrund strain WAPHL_SAL-A00527 plasmid pN1566-2, complete sequence	IncHI2
DIOLINCF_01953	k141_1092321	6898	10869	+	3972	5240	4	167.822	2.17761	0.0129757	soxS	antibiotic target alteration; antibiotic efflux; reduced permeability to antibiotic	Multidrug	22.33	NZ_AP019725.1	0	NZ_AP019725.1	Bacteroides uniformis strain NBRC 113350 plasmid pBUN1, complete sequence
DIOLINCF_01975	k141_1092321	37575	38591	+	1017	1678	4	209.893	8.50488	0.0405201	mexS	antibiotic efflux	Multidrug	29.21	NZ_AP019725.1	0	NZ_AP019725.1	Bacteroides uniformis strain NBRC 113350 plasmid pBUN1, complete sequence
DIOLINCF_01983	k141_1092321	51546	52829	+	1284	1560	0	154.556	0	0	uhpT	antibiotic target alteration	Fosfomycin	23.68	NZ_AP019725.1	0	NZ_AP019725.1	Bacteroides uniformis strain NBRC 113350 plasmid pBUN1, complete sequence
DIOLINCF_02000	k141_1094370	1975	2382	-	408	26	0	8.10661	0	0	mexZ	antibiotic efflux	Multidrug	66.67	NZ_CP007795.1	9.14e-46	NZ_CP007795.1	Azospirillum argentinense strain Az39 plasmid AbAZ39_p2, complete sequence
DIOLINCF_02005	k141_1094370	7353	8501	+	1149	75	2	8.30362	3.76391	0.453285	soxS	antibiotic target alteration; antibiotic efflux; reduced permeability to antibiotic	Multidrug	30.85	NZ_CP007795.1	9.14e-46	NZ_CP007795.1	Azospirillum argentinense strain Az39 plasmid AbAZ39_p2, complete sequence
DIOLINCF_02018	k141_1095085	3884	5020	-	1137	318	98	35.5789	186.378	5.23844	soxR	antibiotic target alteration; antibiotic efflux	Multidrug	31.43	NZ_CP034817.1	0	NZ_CP034817.1	Paracoccus sp. Arc7-R13 plasmid unnamed7, complete sequence
DIOLINCF_02019	k141_1095085	5411	5983	+	573	152	3	33.7455	11.3213	0.335491	tetR	antibiotic target alteration; antibiotic efflux	Tetracycline	38.46	NZ_CP034817.1	0	NZ_CP034817.1	Paracoccus sp. Arc7-R13 plasmid unnamed7, complete sequence
DIOLINCF_02041	k141_1095313	19378	19950	-	573	256	2	56.8345	7.54752	0.132798	tetR	antibiotic target alteration; antibiotic efflux	Tetracycline	42.31	NZ_CP070369.1	0	NZ_CP070369.1	Paracoccus methylovorus strain H4-D09 plasmid p1, complete sequence
DIOLINCF_02042	k141_1095313	20417	21508	+	1092	500	119	58.247	235.642	4.04557	soxR	antibiotic target alteration; antibiotic efflux	Multidrug	30	NZ_CP070369.1	0	NZ_CP070369.1	Paracoccus methylovorus strain H4-D09 plasmid p1, complete sequence
DIOLINCF_02051	k141_1095423	1748	2860	+	1113	57	2	6.51487	3.88565	0.596428	mexS	antibiotic efflux	Multidrug	40.98	NZ_CP040186.1	7.48e-56	NZ_CP040186.1	Raoultella planticola strain Rp_CZ180511 plasmid pRp_3, complete sequence	IncFII(pKP91)
DIOLINCF_02099	k141_1096890	11937	12593	-	657	315	0	60.9918	0	0	mprF	antibiotic target alteration	Peptide	29.79	NZ_CP065930.1	0	NZ_CP065930.1	Enterococcus faecium strain Dallas 5 plasmid p5_70kb, complete sequence
DIOLINCF_02130	k141_1097649	1314	1871	-	558	836	282	190.589	1092.81	5.73384	tetR	antibiotic target alteration; antibiotic efflux	Tetracycline	35.9	NC_006143.1	0
DIOLINCF_02178	k141_1100858	1313	2653	-	1341	60	2	5.69179	3.225	0.566606	tlyA	antibiotic target alteration	Aminoglycoside	29.27	NZ_CP072963.1	0	NZ_CP072963.1	Enterobacter sp. MGH 14 plasmid unnamed2, complete sequence	IncFIB(pB171)
DIOLINCF_02195	k141_1101798	19163	19366	-	204	221	0	137.812	0	0	nfxB	antibiotic efflux	Multidrug	34.09	HG796795.1	0
DIOLINCF_02208	k141_110252	6802	7965	-	1164	404	32	44.1524	59.4465	1.34639	tetR	antibiotic target alteration; antibiotic efflux	Tetracycline	29.41	NZ_CP010024.1	0	NZ_CP010024.1	Paraburkholderia fungorum strain ATCC BAA-463 plasmid pBIL, complete sequence
DIOLINCF_02224	k141_110252	21486	22658	+	1173	572	25	62.0332	46.0862	0.742928	lmrA	antibiotic target alteration; antibiotic efflux	Multidrug	23.42	NZ_CP010024.1	0	NZ_CP010024.1	Paraburkholderia fungorum strain ATCC BAA-463 plasmid pBIL, complete sequence
DIOLINCF_02231	k141_110252	27221	27655	+	435	223	8	65.2142	39.7676	0.609801	soxR	antibiotic target alteration; antibiotic efflux	Multidrug	28.8	NZ_CP010024.1	0	NZ_CP010024.1	Paraburkholderia fungorum strain ATCC BAA-463 plasmid pBIL, complete sequence
DIOLINCF_02242	k141_1104280	2	625	+	624	40	0	8.15458	0	0	Penicillin-binding protein	antibiotic target alteration	β-lactam	24.6	NZ_AP021845.1	0	NZ_AP021845.1	Azospira sp. I09 plasmid pAZI09, complete sequence
DIOLINCF_02250	k141_1104280	9447	9785	+	339	11	2	4.12781	12.7573	3.09058	Penicillin-binding protein	antibiotic target alteration	β-lactam	25.29	NZ_AP021845.1	0	NZ_AP021845.1	Azospira sp. I09 plasmid pAZI09, complete sequence
DIOLINCF_02297	k141_1107222	16341	16481	-	141	28	0	25.2619	0	0	Penicillin-binding protein	antibiotic target alteration	β-lactam	28.57	NZ_AP014705.1	1.47e-44	NZ_AP014705.1	Methylobacterium aquaticum strain MA-22A plasmid pMaq22A_1p, complete sequence
DIOLINCF_02309	k141_1109511	312	581	-	270	17	0	8.00961	0	0	mexT	antibiotic efflux	Multidrug	45.83	NZ_CP022370.1	0	NZ_CP022370.1	Bosea sp. AS-1 plasmid unnamed1, complete sequence
DIOLINCF_02325	k141_1110038	8266	9516	+	1251	817	0	83.079	0	0	ndh	antibiotic target alteration	Isoniazid	29.79	NZ_CP039632.3	0	NZ_CP039632.3	Pseudomonas veronii strain Pvy plasmid unnamed, complete sequence
DIOLINCF_02346	k141_1111164	10788	13340	+	2553	561	2	27.9536	1.69398	0.0605996	gyrB	antibiotic target alteration	Fluoroquinolone	30.91	NZ_KM063576.1	0
DIOLINCF_02349	k141_1112109	260	694	-	435	193	0	56.441	0	0	soxR	antibiotic target alteration; antibiotic efflux	Multidrug	30.15	NZ_CP027670.1	0	NZ_CP027670.1	Simplicispira suum strain SC1-8 plasmid unnamed1, complete sequence
DIOLINCF_02412	k141_1116087	1554	2597	+	1044	32	0	3.8992	0	0	ndh	antibiotic target alteration	Isoniazid	27.97	NZ_CP018784.1	4.45e-145
DIOLINCF_02451	k141_1120789	4669	4836	+	168	24	0	18.1731	0	0	nalC	antibiotic efflux	Multidrug	47.62	NZ_CP024314.1	3.4e-49	NZ_CP024314.1	Rhizobium sp. NXC24 plasmid pRspNXC24c, complete sequence
DIOLINCF_02478	k141_1120789	34582	35277	-	696	62	0	11.3321	0	0	tlyA	antibiotic target alteration	Aminoglycoside	36.36	NZ_CP024314.1	3.4e-49	NZ_CP024314.1	Rhizobium sp. NXC24 plasmid pRspNXC24c, complete sequence
DIOLINCF_02496	k141_1123824	3698	4489	+	792	43	0	6.90668	0	0	thyA	antibiotic target alteration	Salicylic acid	25.58	NZ_CP016617.1	1.37e-114	NZ_CP016617.1	Microvirga ossetica strain V5/3m plasmid unnamed1, complete sequence
DIOLINCF_02568	k141_112652	45976	47514	-	1539	151	9	12.4814	12.6454	1.01314	eatAv	antibiotic target protection	Pleuromutilin	23.56	NZ_CP017076.1	0	NZ_CP017076.1	Novosphingobium resinovorum strain SA1 plasmid pSA1
DIOLINCF_02581	k141_112652	57552	58679	-	1128	284	98	32.0284	187.865	5.86557	mexS	antibiotic efflux	Multidrug	40	NZ_CP017076.1	0	NZ_CP017076.1	Novosphingobium resinovorum strain SA1 plasmid pSA1
DIOLINCF_02621	k141_112652	90766	91032	+	267	41	2	19.5343	16.1975	0.82918	gyrA	antibiotic target alteration	Fluoroquinolone	30.23	NZ_CP017076.1	0	NZ_CP017076.1	Novosphingobium resinovorum strain SA1 plasmid pSA1
DIOLINCF_02653	k141_1127259	402	632	-	231	4	0	2.2028	0	0	soxR	antibiotic target alteration; antibiotic efflux	Multidrug	30.23	CP039920.1	0	CP039920.1	Agrobacterium tumefaciens strain CFBP6626 plasmid pAtCFBP6626c, complete sequence
DIOLINCF_02682	k141_1128613	23130	23822	+	693	127	0	23.3129	0	0	ramR	antibiotic target alteration; antibiotic efflux	Multidrug	29.47	NZ_CP014767.1	5.97e-20	NZ_CP014767.1	Pontibacter akesuensis strain AKS 1T plasmid Paks1, complete sequence
DIOLINCF_02711	k141_1128613	49719	49934	-	216	48	0	28.2692	0	0	nfxB	antibiotic efflux	Multidrug	32.35	NZ_CP014767.1	5.97e-20	NZ_CP014767.1	Pontibacter akesuensis strain AKS 1T plasmid Paks1, complete sequence
DIOLINCF_02814	k141_1132184	6859	7251	-	393	20	0	6.47387	0	0	mexS	antibiotic efflux	Multidrug	36.36	NZ_AP014686.1	0
DIOLINCF_02825	k141_1133113	2393	4789	+	2397	237	0	12.5779	0	0	acrR	antibiotic target alteration; antibiotic efflux	Multidrug	42.31	NZ_CP065396.1	0	NZ_CP065396.1	Bifidobacterium longum strain K2-21-4 plasmid p1, complete sequence
DIOLINCF_02880	k141_1133404	38177	38731	-	555	1388	0	318.143	0	0	tetR	antibiotic target alteration; antibiotic efflux	Tetracycline	33.33	NZ_CP072225.1	1.13e-39	NZ_CP072225.1	Bacteroides thetaiotaomicron strain CL11T00C24 plasmid pBtheCL11T00-1, complete sequence
DIOLINCF_02912	k141_1139088	13607	14173	-	567	188	4	42.1795	15.2548	0.361664	acrR	antibiotic target alteration; antibiotic efflux	Multidrug	32.56	CP072877.1	0
DIOLINCF_02920	k141_1139088	22732	23424	+	693	271	3	49.7465	9.36089	0.188172	uhpT	antibiotic target alteration	Fosfomycin	27.06	CP072877.1	0
DIOLINCF_02922	k141_1139088	24016	24945	+	930	372	4	50.8846	9.3005	0.182776	soxS	antibiotic target alteration; antibiotic efflux; reduced permeability to antibiotic	Multidrug	27	CP072877.1	0
DIOLINCF_02951	k141_1139410	2873	3883	+	1011	49	0	6.16554	0	0	parC	antibiotic target alteration	Fluoroquinolone	33.93	NZ_AP019010.1	4.27e-11	NZ_AP019010.1	Serratia marcescens strain AS-1 plasmid pSERAS01, complete sequence	pSM22
DIOLINCF_02972	k141_1140527	9296	9514	+	219	79	0	45.8891	0	0	pncA	antibiotic target alteration	Pyrazinamide	53.85	CP076364.1	0
DIOLINCF_03012	k141_1144465	7248	7865	+	618	37	0	7.61622	0	0	mexZ	antibiotic efflux	Multidrug	32.26	NC_017958.1	0	NC_017958.1	Tistrella mobilis KA081020-065 plasmid pTM3, complete sequence
DIOLINCF_03068	k141_1145441	963	1577	-	615	98	7	20.2711	24.6123	1.21416	ramR	antibiotic target alteration; antibiotic efflux	Multidrug	32.14	NZ_CP063363.1	0	NZ_CP063363.1	Xanthobacter dioxanivorans strain YN2 plasmid unnamed1, complete sequence
DIOLINCF_03118	k141_1146624	4196	4906	+	711	21	0	3.7573	0	0	soxR	antibiotic target alteration; antibiotic efflux	Multidrug	21.88	NZ_CP071438.1	0	NZ_CP071438.1	Escherichia coli strain EcPNK006 plasmid p2, complete sequence	IncFII(pCRY)
DIOLINCF_03153	k141_1148383	1720	2016	-	297	2305	2	987.281	14.5614	0.014749	EF-Tu	antibiotic target alteration	Elfamycin	37.04	NZ_AP023416.1	0	NZ_AP023416.1	Vescimonas fastidiosa strain MM35 plasmid pMM35_01
DIOLINCF_03169	k141_1149181	12197	12472	+	276	1656	190	763.269	1488.58	1.95028	tetR	antibiotic target alteration; antibiotic efflux	Tetracycline	31.03	NZ_CP026937.1	0	NZ_CP026937.1	Escherichia coli strain CFS3292 plasmid pCFS3292-2, complete sequence	IncQ1
DIOLINCF_03219	k141_1150088	27258	28379	+	1122	269	0	30.499	0	0	mexS	antibiotic efflux	Multidrug	31.75	NZ_AP018531.1	0
DIOLINCF_03223	k141_1150238	374	1399	-	1026	308	0	38.1882	0	0	mexS	antibiotic efflux	Multidrug	26.44	CP039703.1	1.11e-124
DIOLINCF_03240	k141_1150691	5395	5835	+	441	41	4	11.8269	19.6133	1.65836	soxR	antibiotic target alteration; antibiotic efflux	Multidrug	26.21	NZ_CP035380.1	0	NZ_CP035380.1	Leclercia adecarboxylata strain R25 plasmid pLA-109, complete sequence
DIOLINCF_03334	k141_1154599	5689	5886	-	198	186	0	119.502	0	0	nalC	antibiotic efflux	Multidrug	34.62	NZ_CP015351.1	8.34e-20	NZ_CP015351.1	Bacillus thuringiensis strain MYBT18246 plasmid p150790, complete sequence
DIOLINCF_03380	k141_1156275	2096	3568	+	1473	2195	4	189.565	5.872	0.0309762	mexT	antibiotic efflux	Multidrug	36.21	NC_008713.1	1.8e-62	NC_008713.1	Paenarthrobacter aurescens TC1 plasmid pTC2, complete sequence
DIOLINCF_03409	k141_1156775	10085	10405	+	321	23	0	9.11484	0	0	Penicillin-binding protein	antibiotic target alteration	β-lactam	50	NZ_CP054613.1	1.35e-27	NZ_CP054613.1	Paenibacillus cellulosilyticus strain KACC 14175 plasmid unnamed4, complete sequence
DIOLINCF_03414	k141_1156775	13982	14248	+	267	11	0	5.24092	0	0	mexZ	antibiotic efflux	Multidrug	40	NZ_CP054613.1	1.35e-27	NZ_CP054613.1	Paenibacillus cellulosilyticus strain KACC 14175 plasmid unnamed4, complete sequence
DIOLINCF_03442	k141_1157419	4648	5319	+	672	64	0	12.1154	0	0	uhpT	antibiotic target alteration	Fosfomycin	26.15	NZ_AP023416.1	1.17e-29	NZ_AP023416.1	Vescimonas fastidiosa strain MM35 plasmid pMM35_01
DIOLINCF_03486	k141_1159277	10043	11086	+	1044	83	0	10.1136	0	0	uhpT	antibiotic target alteration	Fosfomycin	31.73	NZ_CP032686.1	9.09e-49	NZ_CP032686.1	Rhizobium sp. CCGE531 plasmid pRCCGE531c, complete sequence
DIOLINCF_03496	k141_1159277	22315	23214	+	900	99	8	13.9933	19.221	1.37359	soxS	antibiotic target alteration; antibiotic efflux; reduced permeability to antibiotic	Multidrug	27.37	NZ_CP032686.1	9.09e-49	NZ_CP032686.1	Rhizobium sp. CCGE531 plasmid pRCCGE531c, complete sequence
DIOLINCF_03546	k141_1162397	2177	3145	-	969	40	0	5.25125	0	0	EF-Tu	antibiotic target alteration	Elfamycin	34.09	NZ_CP069303.1	0
DIOLINCF_03579	k141_1162649	222	329	-	108	27	3	31.8029	60.0657	1.88869	mprF	antibiotic target alteration	Peptide	38.24	NZ_LT882698.1	0
DIOLINCF_03591	k141_1162773	2577	3158	+	582	129	125	28.1964	464.426	16.4711	mexZ	antibiotic efflux	Multidrug	30.93	NZ_CP039328.1	0	NZ_CP039328.1	Citrobacter portucalensis strain Effluent_1 plasmid unnamed1, complete sequence	IncR
DIOLINCF_03652	k141_1163883	42368	42667	+	300	8	2	3.39231	14.4158	4.24955	gyrB	antibiotic target alteration	Fluoroquinolone	20.59	NZ_MT230117.1	0
DIOLINCF_03656	k141_1163883	45816	46361	+	546	67	0	15.6102	0	0	soxS	antibiotic target alteration; antibiotic efflux; reduced permeability to antibiotic	Multidrug	31.25	NZ_MT230117.1	0
DIOLINCF_03679	k141_1163883	65080	65397	+	318	19	0	7.60069	0	0	nalC	antibiotic efflux	Multidrug	30.61	NZ_MT230117.1	0
DIOLINCF_03692	k141_1163883	77130	78488	+	1359	114	0	10.6712	0	0	katG	antibiotic target alteration	Isoniazid	27.37	NZ_MT230117.1	0
DIOLINCF_03697	k141_1163883	82679	83296	-	618	74	0	15.2324	0	0	mexT	antibiotic efflux	Multidrug	27.18	NZ_MT230117.1	0
DIOLINCF_03713	k141_1163883	96550	97575	-	1026	95	46	11.7788	96.9482	8.2307	mexS	antibiotic efflux	Multidrug	28.26	NZ_MT230117.1	0
DIOLINCF_03715	k141_1163883	98869	99459	-	591	82	17	17.6503	62.2	3.52402	acrR	antibiotic target alteration; antibiotic efflux	Multidrug	23.53	NZ_MT230117.1	0
DIOLINCF_03721	k141_1164002	1048	2085	-	1038	61	24	7.47582	49.9969	6.68781	nalC	antibiotic efflux	Multidrug	26.92	NZ_CP026391.1	0
DIOLINCF_03768	k141_11650	6519	7190	+	672	83	2	15.7121	6.43561	0.409595	uhpT	antibiotic target alteration	Fosfomycin	26.98	CP000782.1	0	CP000782.1	Xanthobacter autotrophicus Py2 plasmid pXAUT01, complete sequence
DIOLINCF_03812	k141_1169508	143	1141	+	999	534	285	67.9989	616.891	9.07207	soxS	antibiotic target alteration; antibiotic efflux; reduced permeability to antibiotic	Multidrug	31.4	JN106175.1	0
DIOLINCF_03821	k141_1169508	8787	9209	-	423	113	7	33.9832	35.7838	1.05299	soxR	antibiotic target alteration; antibiotic efflux	Multidrug	29.13	JN106175.1	0
DIOLINCF_03830	k141_1169508	13816	14112	+	297	166	13	71.1014	94.649	1.33118	soxR	antibiotic target alteration; antibiotic efflux	Multidrug	38.1	JN106175.1	0
DIOLINCF_03842	k141_1171296	7667	8989	-	1323	137	3	13.1731	4.90332	0.372223	walK	antibiotic target alteration	Peptide	26.79	NZ_CP069303.1	0
DIOLINCF_03843	k141_1171296	8986	9699	-	714	95	6	16.9259	18.1711	1.07357	uhpT	antibiotic target alteration	Fosfomycin	29.32	NZ_CP069303.1	0
DIOLINCF_03863	k141_1171568	2494	3111	-	618	350	2	72.0453	6.99795	0.0971325	mexS	antibiotic efflux	Multidrug	41.46	NZ_CP059695.1	2.63e-95	NZ_CP059695.1	Gordonia rubripertincta strain SD5 plasmid pGRS1, complete sequence
DIOLINCF_03902	k141_1173470	12	608	+	597	12	0	2.55701	0	0	gyrA	antibiotic target alteration	Fluoroquinolone	46.34	NZ_CP031752.1	4.56e-65
DIOLINCF_03934	k141_1176070	9321	9755	+	435	62	0	18.1313	0	0	soxR	antibiotic target alteration; antibiotic efflux	Multidrug	26.67	NZ_CP016452.1	0	NZ_CP016452.1	Sinorhizobium sp. RAC02 plasmid pBSY16_1, complete sequence
DIOLINCF_03940	k141_1177009	3931	4635	+	705	771	4	139.121	12.2687	0.0881878	mexS	antibiotic efflux	Multidrug	31.17	CP026552.1	0	CP026552.1	Citrobacter sp. SL156 plasmid unnamed3	IncC
DIOLINCF_03964	k141_1180618	1427	2473	-	1047	64	14	7.77606	28.9141	3.71835	mexS	antibiotic efflux	Multidrug	25.49	NZ_AP023416.1	3.05e-26	NZ_AP023416.1	Vescimonas fastidiosa strain MM35 plasmid pMM35_01
DIOLINCF_03990	k141_1182406	107	532	+	426	15	0	4.47928	0	0	rpoB	antibiotic target alteration	Rifampicin	30.77	NZ_CP017294.1	0	NZ_CP017294.1	Pseudomonas aeruginosa strain PA83 plasmid unnamed1, complete sequence
DIOLINCF_04012	k141_1183781	2992	3285	-	294	19	7	8.22115	51.4849	6.26249	EF-Tu	antibiotic target alteration	Elfamycin	26.19	NZ_AP023416.1	0	NZ_AP023416.1	Vescimonas fastidiosa strain MM35 plasmid pMM35_01
DIOLINCF_04013	k141_1183781	3586	5523	-	1938	191	8	12.5374	8.92617	0.711966	fusA	antibiotic target alteration	Fusidic acid	25.83	NZ_AP023416.1	0	NZ_AP023416.1	Vescimonas fastidiosa strain MM35 plasmid pMM35_01
DIOLINCF_04078	k141_1187368	596	1342	+	747	99	2	16.8594	5.78947	0.343398	nfxB	antibiotic efflux	Multidrug	33.33	NZ_CP058141.1	0	NZ_CP058141.1	Klebsiella quasipneumoniae strain RHBSTW-00138 plasmid pRHBSTW-00138_11, complete sequence	Col(IRGK)
DIOLINCF_04118	k141_1190778	8003	8641	-	639	194	47	38.6213	159.047	4.11812	nalC	antibiotic efflux	Multidrug	23.5	JN106169.1	0
DIOLINCF_04143	k141_119450	638	1153	-	516	58	6	14.299	25.1438	1.75843	gyrB	antibiotic target alteration	Fluoroquinolone	31.03	NZ_CP028563.1	0	NZ_CP028563.1	Aeromonas hydrophila subsp. hydrophila strain WCHAH045096 plasmid p2_045096, complete sequence
DIOLINCF_04201	k141_1196901	11184	12179	-	996	45	0	5.74751	0	0	ethA	antibiotic target alteration	Ethionamide	30.23	NZ_CP061179.1	3.71e-110	NZ_CP061179.1	Roseomonas haemaphysalidis strain 546 plasmid p546-2
DIOLINCF_04203	k141_1196901	13571	15316	-	1746	62	8	4.51725	9.90774	2.19332	basR	antibiotic target alteration; antibiotic efflux	Peptide	32.8	NZ_CP061179.1	3.71e-110	NZ_CP061179.1	Roseomonas haemaphysalidis strain 546 plasmid p546-2
DIOLINCF_04211	k141_1198418	1101	2030	+	930	52	0	7.1129	0	0	mexT	antibiotic efflux	Multidrug	36.4	NZ_MK318971.1	0
DIOLINCF_04213	k141_1198418	2874	3785	+	912	59	0	8.22969	0	0	soxS	antibiotic target alteration; antibiotic efflux; reduced permeability to antibiotic	Multidrug	25	NZ_MK318971.1	0
DIOLINCF_04250	k141_1200685	372	1136	-	765	60	5	9.97737	14.1331	1.41652	fabI	antibiotic target alteration	Disinfecting agents	42.06	NC_022050.1	0	NC_022050.1	Paracoccus aminophilus JCM 7686 plasmid pAMI8, complete sequence
DIOLINCF_04344	k141_1206271	2796	3365	-	570	26	0	5.80263	0	0	tetR	antibiotic target alteration; antibiotic efflux	Tetracycline	45.75	NZ_CP069807.1	0	NZ_CP069807.1	Glutamicibacter protophormiae strain R912 plasmid pR912A, complete sequence
DIOLINCF_04352	k141_1208175	234	1052	-	819	19	0	2.95118	0	0	mexR	antibiotic target alteration; antibiotic efflux	Multidrug	21.43	NZ_CP029357.1	0	NZ_CP029357.1	Azospirillum thermophilum strain CFH 70021 plasmid unnamed2
DIOLINCF_04410	k141_1211339	2524	3168	+	645	436	8	85.991	26.82	0.311893	folP	antibiotic target alteration	Sulfonamide	42.31	NC_014911.1	0	NC_014911.1	Alicycliphilus denitrificans BC plasmid pALIDE02, complete sequence	IncP1
DIOLINCF_04470	k141_1212783	5644	6309	+	666	84	6	16.0447	19.4808	1.21416	nalC	antibiotic efflux	Multidrug	30.64	NZ_CP054842.1	0	NZ_CP054842.1	Comamonas antarctica strain 16-35-5 plasmid unnamed2, complete sequence
DIOLINCF_04505	k141_1214068	2050	3012	-	963	847	194	111.888	435.617	3.89333	soxS	antibiotic target alteration; antibiotic efflux; reduced permeability to antibiotic	Multidrug	25	NZ_CP021650.1	0	NZ_CP021650.1	Acidovorax sp. T1 plasmid p2-T1, complete sequence	IncP1
DIOLINCF_04527	k141_1214531	14336	15355	-	1020	104	0	12.9706	0	0	eatAv	antibiotic target protection	Pleuromutilin	29.33	NC_009620.1	0	NC_009620.1	Sinorhizobium medicae WSM419 plasmid pSMED01, complete sequence
DIOLINCF_04542	k141_1214531	31679	32350	-	672	65	1	12.3047	3.21781	0.261511	eatAv	antibiotic target protection	Pleuromutilin	22.53	NC_009620.1	0	NC_009620.1	Sinorhizobium medicae WSM419 plasmid pSMED01, complete sequence
DIOLINCF_04547	k141_1215443	545	913	+	369	72	16	24.8218	93.7611	3.77738	tetR	antibiotic target alteration; antibiotic efflux	Tetracycline	22.22	NZ_LR135403.1	0	NZ_LR135403.1	Enterococcus faecium isolate E8377 plasmid 3	rep2_1_orf1(pRE25)
DIOLINCF_04566	k141_1215814	813	1514	+	702	37	1	6.70488	3.08029	0.459411	nalC	antibiotic efflux	Multidrug	37.04	NZ_CP022370.1	5.73e-37	NZ_CP022370.1	Bosea sp. AS-1 plasmid unnamed1, complete sequence
DIOLINCF_04567	k141_1215814	1633	2112	+	480	20	4	5.30048	18.0197	3.39964	mexZ	antibiotic efflux	Multidrug	37.5	NZ_CP022370.1	5.73e-37	NZ_CP022370.1	Bosea sp. AS-1 plasmid unnamed1, complete sequence
DIOLINCF_04573	k141_1215814	9636	10160	-	525	28	6	6.78461	24.7127	3.64247	acrR	antibiotic target alteration; antibiotic efflux	Multidrug	28	NZ_CP022370.1	5.73e-37	NZ_CP022370.1	Bosea sp. AS-1 plasmid unnamed1, complete sequence
DIOLINCF_04581	k141_1216050	4426	4959	-	534	69	4	16.4374	16.1975	0.985402	mexS	antibiotic efflux	Multidrug	44.12	NZ_CP016593.1	0	NZ_CP016593.1	Ketogulonicigenium vulgare strain SKV plasmid pKvSKV1, complete sequence
[truncated: 862 more rows]

## Sheet: Table S6
Table S6. Antimicrobial susceptibility profile of Serratia isolate.
[truncated: 23 more rows]

[truncated: 4 more sheets: Table S7, Table S8, Table S9, Table S10]
